# Supplementary material for: 2-(4-Fluoro­phen­yl)-1-phenyl-1H-benzimidazole
Source: Acta Crystallogr Sect E Struct Rep Online. 2012 Aug 15;68(Pt 9):o2708. doi: 10.1107/S1600536812035155 (PMC3435725; doi:10.1107/S1600536812035155)
Supplement: Supplementary file 1 [file e-68-o2708-sup1.cif]

##############################################################################
#                                                                            #
# This CIF contains the data in a paper accepted for publication in          #
# Acta Crystallographica Section E. It conforms to the requirements of       #
# Notes for Authors for Acta Crystallographica Section E, and has been       #
# peer reviewed under the auspices of the IUCr Commission on Journals.       #
#                                                                            #
# Full details of the Crystallographic Information File format               #
# are given in the paper "The Crystallographic Information File (CIF):       #
# a New Standard Archive File for Crystallography" by S. R. Hall, F. H.      #
# Allen and I. D. Brown [Acta Cryst. (1991), A47, 655-685].                  #
#                                                                            #
# The current version of the core CIF dictionary is obtainable from          #
# ftp://ftp.iucr.org/pub/cif_core.dic.                                       #
#                                                                            #
# Software is freely available for graphical display of the structure(s)     #
# in this CIF. For information consult the CIF software page                 #
# http://www.iucr.org/resources/cif/software.                                #
#                                                                            #
# This file may be used for bona fide research purposes within the           #
# scientific community so long as proper attribution is given to the journal # 
# article from which it was obtained.                                        #
#                                                                            #
##############################################################################
data_global
_audit_creation_method     'PLATON <TABLE ACC> option'
_journal_date_recd_electronic     2012-08-07
_journal_date_accepted     2012-08-08
_journal_name_full     'Acta Crystallographica, Section E'
_journal_year     2012
_journal_volume     68
_journal_issue      9
_journal_page_first     o2708
_journal_page_last     o2708
_journal_paper_category     QO
_journal_paper_doi     10.1107/S1600536812035155
_journal_coeditor_code     TK5141
_publ_contact_author_name     'Dr A. Thiruvalluvar'
_publ_contact_author_address
;
Associate Professor of Physics
PG Research Department of Physics
Rajah Serfoji Government College (Autonomous)
Thanjavur 613 005
Tamilnadu
India
;
_publ_contact_author_email     'thiruvalluvar.a@gmail.com'
_publ_contact_author_fax     'none'
_publ_contact_author_phone     '+91 4362 255490'
_publ_section_title
;
2-(4-Fluorophenyl)-1-phenyl-1<i>H</i>-benzimidazole
;
loop_
    _publ_author_name
    _publ_author_footnote
    _publ_author_address
    'Jayamoorthy, K.' ?
;
Department of Chemistry
Annamalai University
Annamalai Nagar 608 002
Tamilnadu
India
;
    'Rosepriya, S.' ?
;
PG Research Department of Physics
Rajah Serfoji Government College (Autonomous)
Thanjavur 613 005
Tamilnadu
India
;
    'Thiruvalluvar, A.' ?
;
PG Research Department of Physics
Rajah Serfoji Government College (Autonomous)
Thanjavur 613 005
Tamilnadu
India
;
    'Jayabharathi, J.' ?
;
Department of Chemistry
Annamalai University
Annamalai Nagar 608 002
Tamilnadu
India
;
    'Butcher, R. J.' ?
;
Department of Chemistry
Howard University
525 College Street NW
Washington, DC 20059
USA
;
data_I
_chemical_name_systematic
;
2-(4-Fluorophenyl)-1-phenyl-1<i>H</i>-benzimidazole
;
_chemical_name_common     benzimidazole
_chemical_formula_moiety     'C19 H13 F N2'
_chemical_formula_sum     'C19 H13 F N2'
_chemical_formula_structural     'C19 H13 F N2'
_chemical_formula_iupac     'C19 H13 F N2'
_chemical_formula_weight     288.31
_chemical_melting_point     369
_symmetry_cell_setting     monoclinic
_symmetry_space_group_name_H-M     'P 21/n'
_symmetry_space_group_name_Hall     '-P 2yn'
loop_
    _symmetry_equiv_pos_site_id
    _symmetry_equiv_pos_as_xyz
    1 x,y,z
    2 1/2-x,1/2+y,1/2-z
    3 -x,-y,-z
    4 1/2+x,1/2-y,1/2+z
_cell_length_a     8.7527(4)
_cell_length_b     10.1342(4)
_cell_length_c     17.0211(6)
_cell_angle_alpha     90
_cell_angle_beta     104.187(4)
_cell_angle_gamma     90
_cell_volume     1463.75(11)
_cell_formula_units_Z     4
_cell_measurement_reflns_used     3202
_cell_measurement_theta_min     3.1248
_cell_measurement_theta_max     37.5641
_cell_measurement_temperature     123(2)
_cell_special_details     ?
_exptl_crystal_description     'plate'
_exptl_crystal_colour     'colourless'
_exptl_crystal_size_max     0.47
_exptl_crystal_size_mid     0.42
_exptl_crystal_size_min     0.15
_exptl_crystal_size_rad     ?
_exptl_crystal_density_diffrn     1.308
_exptl_crystal_density_meas     ?
_exptl_crystal_density_method     'Not Measured'
_exptl_crystal_F_000     600
_exptl_absorpt_coefficient_mu     0.087
_exptl_absorpt_correction_type     multi-scan
_exptl_absorpt_process_details
;
(CrysAlis PRO; Agilent, 2012)
;
_exptl_absorpt_correction_T_min     0.96059
_exptl_absorpt_correction_T_max     1.00000
_exptl_special_details     ?
_diffrn_ambient_temperature     123(2)
_diffrn_radiation_type     MoK\a
_diffrn_radiation_wavelength     0.71073
_diffrn_radiation_source     'Enhance (Mo) X-ray Source'
_diffrn_radiation_monochromator     graphite
_diffrn_measurement_device_type     'Agilent Xcalibur Ruby Gemini'
_diffrn_measurement_method     '\w scans'
_diffrn_detector_area_resol_mean     10.5081
_diffrn_reflns_number     13721
_diffrn_reflns_av_R_equivalents     0.0309
_diffrn_reflns_av_sigmaI/netI     0.0510
_diffrn_reflns_theta_min     3.13
_diffrn_reflns_theta_max     37.65
_diffrn_reflns_theta_full     25.00
_diffrn_measured_fraction_theta_max     0.946
_diffrn_measured_fraction_theta_full     0.997
_diffrn_reflns_limit_h_min     -12
_diffrn_reflns_limit_h_max     15
_diffrn_reflns_limit_k_min     -12
_diffrn_reflns_limit_k_max     17
_diffrn_reflns_limit_l_min     -28
_diffrn_reflns_limit_l_max     24
_refine_special_details
;
Refinement of <i>F</i>^2^ against ALL reflections. The weighted <i>R</i>-factor
<i>wR</i> and goodness of fit <i>S</i> are based on <i>F</i>^2^, conventional
<i>R</i>-factors <i>R</i> are based on <i>F</i>, with <i>F</i> set to zero for
negative <i>F</i>^2^. The threshold expression of <i>F</i>^2^ >
2\s(<i>F</i>^2^) is used only for calculating <i>R</i>-factors(gt) <i>etc</i>.
and is not relevant to the choice of reflections for refinement.
<i>R</i>-factors based on <i>F</i>^2^ are statistically about twice as large
as those based on <i>F</i>, and <i>R</i>- factors based on ALL data will be
even larger.
;
_reflns_number_total     7347
_reflns_number_gt     5352
_reflns_threshold_expression     I>2\s(I)
_refine_ls_structure_factor_coef     Fsqd
_refine_ls_matrix_type     full
_refine_ls_R_factor_all     0.0910
_refine_ls_R_factor_gt     0.0631
_refine_ls_wR_factor_gt     0.1428
_refine_ls_wR_factor_ref     0.1598
_refine_ls_goodness_of_fit_ref     1.036
_refine_ls_restrained_S_all     1.036
_refine_ls_number_reflns     7347
_refine_ls_number_parameters     199
_refine_ls_number_restraints     0
_refine_ls_hydrogen_treatment     constr
_refine_ls_weighting_scheme     calc
_refine_ls_weighting_details
         'calc w=1/[\s^2^(Fo^2^)+(0.0685P)^2^+0.2726P] where P=(Fo^2^+2Fc^2^)/3'
_atom_sites_solution_hydrogens     geom
_atom_sites_solution_primary     direct
_atom_sites_solution_secondary     difmap
_refine_ls_shift/su_max     0.001
_refine_ls_shift/su_max_lt     0.001
_refine_ls_shift/su_mean     0.001
_refine_diff_density_max     0.524
_refine_diff_density_min     -0.223
_refine_ls_extinction_method     none
_refine_ls_extinction_coef     ?
loop_
    _atom_type_symbol
    _atom_type_description
    _atom_type_scat_dispersion_real
    _atom_type_scat_dispersion_imag
    _atom_type_scat_source
    C C 0.0033 0.0016 ' International Tables Vol C Tables 4.2.6.8 and 6.1.1.4'
    H H 0.0000 0.0000 ' International Tables Vol C Tables 4.2.6.8 and 6.1.1.4'
    F F 0.0171 0.0103 ' International Tables Vol C Tables 4.2.6.8 and 6.1.1.4'
    N N 0.0061 0.0033 ' International Tables Vol C Tables 4.2.6.8 and 6.1.1.4'
_computing_data_collection     'CrysAlis PRO (Agilent, 2012)'
_computing_cell_refinement     'CrysAlis PRO (Agilent, 2012)'
_computing_data_reduction     'CrysAlis PRO (Agilent, 2012)'
_computing_structure_solution     'SIR2004 (Burla <i>et al.</i>, 2005)'
_computing_structure_refinement     'SHELXL97 (Sheldrick, 2008)'
_computing_molecular_graphics
                              'ORTEP-3 (Farrugia, 1997) and PLATON (Spek, 2009)'
_computing_publication_material     'PLATON (Spek, 2009)'
loop_
    _atom_site_type_symbol
    _atom_site_label
    _atom_site_fract_x
    _atom_site_fract_y
    _atom_site_fract_z
    _atom_site_U_iso_or_equiv
    _atom_site_thermal_displace_type
    _atom_site_calc_flag
    _atom_site_refinement_flags
    _atom_site_occupancy
    _atom_site_disorder_assembly
    _atom_site_disorder_group
    F F4 0.45822(10) -0.05502(7) 0.23042(4) 0.0296(2) Uani d . 1.000 . .
    N N1 0.25329(11) 0.44506(9) -0.01000(5) 0.0181(2) Uani d . 1.000 . .
    N N3 0.32447(11) 0.53932(9) 0.11392(5) 0.0204(2) Uani d . 1.000 . .
    C C2 0.30699(12) 0.42744(10) 0.07314(6) 0.0181(2) Uani d . 1.000 . .
    C C4 0.27719(14) 0.77382(11) 0.06432(7) 0.0224(3) Uani d . 1.000 . .
    C C5 0.22041(14) 0.84918(11) -0.00490(7) 0.0241(3) Uani d . 1.000 . .
    C C6 0.16727(14) 0.79006(11) -0.08140(7) 0.0242(3) Uani d . 1.000 . .
    C C7 0.17379(14) 0.65470(11) -0.09192(6) 0.0227(3) Uani d . 1.000 . .
    C C8 0.23331(12) 0.57999(10) -0.02222(6) 0.0184(2) Uani d . 1.000 . .
    C C9 0.28005(12) 0.63684(10) 0.05527(6) 0.0192(2) Uani d . 1.000 . .
    C C11 0.21724(12) 0.34608(10) -0.07164(6) 0.0181(2) Uani d . 1.000 . .
    C C12 0.29236(14) 0.34944(12) -0.13497(6) 0.0250(3) Uani d . 1.000 . .
    C C13 0.25650(17) 0.25270(14) -0.19472(7) 0.0326(4) Uani d . 1.000 . .
    C C14 0.14865(18) 0.15428(13) -0.19126(7) 0.0342(4) Uani d . 1.000 . .
    C C15 0.07463(16) 0.15197(12) -0.12781(8) 0.0296(3) Uani d . 1.000 . .
    C C16 0.10831(13) 0.24826(11) -0.06771(6) 0.0222(3) Uani d . 1.000 . .
    C C21 0.34251(12) 0.29683(10) 0.11128(6) 0.0184(2) Uani d . 1.000 . .
    C C22 0.43985(13) 0.20730(11) 0.08453(6) 0.0207(3) Uani d . 1.000 . .
    C C23 0.47933(13) 0.08832(11) 0.12460(6) 0.0226(3) Uani d . 1.000 . .
    C C24 0.41834(13) 0.06137(11) 0.19050(6) 0.0216(3) Uani d . 1.000 . .
    C C25 0.31950(14) 0.14570(11) 0.21819(6) 0.0240(3) Uani d . 1.000 . .
    C C26 0.28287(14) 0.26534(11) 0.17816(6) 0.0224(3) Uani d . 1.000 . .
    H H4 0.31207 0.81317 0.11491 0.0269 Uiso calc R 1.000 . .
    H H5 0.21753 0.94056 -0.00049 0.0289 Uiso calc R 1.000 . .
    H H6 0.12661 0.84318 -0.12621 0.0290 Uiso calc R 1.000 . .
    H H7 0.14030 0.61573 -0.14271 0.0273 Uiso calc R 1.000 . .
    H H12 0.36522 0.41522 -0.13727 0.0299 Uiso calc R 1.000 . .
    H H13 0.30549 0.25419 -0.23741 0.0391 Uiso calc R 1.000 . .
    H H14 0.12581 0.08983 -0.23133 0.0410 Uiso calc R 1.000 . .
    H H15 0.00225 0.08581 -0.12547 0.0355 Uiso calc R 1.000 . .
    H H16 0.05837 0.24707 -0.02538 0.0266 Uiso calc R 1.000 . .
    H H22 0.47838 0.22748 0.03966 0.0248 Uiso calc R 1.000 . .
    H H23 0.54500 0.02834 0.10762 0.0271 Uiso calc R 1.000 . .
    H H25 0.27886 0.12332 0.26204 0.0288 Uiso calc R 1.000 . .
    H H26 0.21808 0.32514 0.19596 0.0269 Uiso calc R 1.000 . .
loop_
    _atom_site_aniso_label
    _atom_site_aniso_U_11
    _atom_site_aniso_U_22
    _atom_site_aniso_U_33
    _atom_site_aniso_U_12
    _atom_site_aniso_U_13
    _atom_site_aniso_U_23
    F4 0.0397(4) 0.0227(3) 0.0241(3) 0.0008(3) 0.0033(3) 0.0082(3)
    N1 0.0235(4) 0.0161(3) 0.0140(3) -0.0019(3) 0.0035(3) -0.0001(3)
    N3 0.0259(4) 0.0195(4) 0.0158(3) -0.0011(3) 0.0051(3) -0.0005(3)
    C2 0.0208(4) 0.0193(4) 0.0144(3) -0.0009(3) 0.0047(3) 0.0010(3)
    C4 0.0266(5) 0.0188(4) 0.0221(4) -0.0028(4) 0.0065(4) -0.0029(4)
    C5 0.0275(5) 0.0183(4) 0.0280(5) -0.0008(4) 0.0096(4) 0.0009(4)
    C6 0.0279(5) 0.0209(5) 0.0235(4) 0.0007(4) 0.0059(4) 0.0055(4)
    C7 0.0279(5) 0.0217(5) 0.0174(4) -0.0007(4) 0.0032(3) 0.0028(3)
    C8 0.0214(4) 0.0170(4) 0.0167(4) -0.0021(3) 0.0045(3) 0.0002(3)
    C9 0.0214(4) 0.0197(4) 0.0167(4) -0.0021(3) 0.0048(3) -0.0003(3)
    C11 0.0203(4) 0.0186(4) 0.0148(3) 0.0007(3) 0.0030(3) -0.0010(3)
    C12 0.0285(5) 0.0289(5) 0.0192(4) 0.0028(4) 0.0091(4) 0.0010(4)
    C13 0.0437(7) 0.0362(7) 0.0192(4) 0.0128(6) 0.0102(5) -0.0029(4)
    C14 0.0464(8) 0.0263(6) 0.0244(5) 0.0114(5) -0.0017(5) -0.0089(4)
    C15 0.0329(6) 0.0203(5) 0.0307(5) 0.0001(4) -0.0017(4) -0.0051(4)
    C16 0.0236(5) 0.0207(4) 0.0211(4) -0.0011(4) 0.0034(3) -0.0015(4)
    C21 0.0211(4) 0.0194(4) 0.0144(3) -0.0013(3) 0.0039(3) 0.0009(3)
    C22 0.0230(4) 0.0222(5) 0.0180(4) 0.0003(4) 0.0073(3) 0.0027(3)
    C23 0.0244(5) 0.0219(5) 0.0218(4) 0.0019(4) 0.0062(4) 0.0024(4)
    C24 0.0266(5) 0.0189(4) 0.0170(4) -0.0022(4) 0.0010(3) 0.0042(3)
    C25 0.0322(5) 0.0244(5) 0.0167(4) -0.0023(4) 0.0086(4) 0.0027(4)
    C26 0.0278(5) 0.0233(5) 0.0178(4) 0.0009(4) 0.0090(4) 0.0008(3)
_geom_special_details
;
Bond distances, angles <i>etc</i>. have been calculated using the rounded
fractional coordinates. All su's are estimated from the variances of the
(full) variance-covariance matrix. The cell e.s.d.'s are taken into account in
the estimation of distances, angles and torsion angles
;
loop_
    _geom_bond_atom_site_label_1
    _geom_bond_atom_site_label_2
    _geom_bond_site_symmetry_1
    _geom_bond_site_symmetry_2
    _geom_bond_distance
    _geom_bond_publ_flag
    F4 C24 . . 1.3633(13) no
    N1 C2 . . 1.3890(13) no
    N1 C8 . . 1.3877(14) no
    N1 C11 . . 1.4298(13) no
    N3 C2 . . 1.3186(13) no
    N3 C9 . . 1.3908(13) no
    C2 C21 . . 1.4735(14) no
    C4 C5 . . 1.3897(16) no
    C4 C9 . . 1.3976(15) no
    C5 C6 . . 1.4050(16) no
    C6 C7 . . 1.3864(16) no
    C7 C8 . . 1.3961(14) no
    C8 C9 . . 1.4052(14) no
    C11 C12 . . 1.3939(15) no
    C11 C16 . . 1.3883(15) no
    C12 C13 . . 1.3919(17) no
    C13 C14 . . 1.384(2) no
    C14 C15 . . 1.3891(19) no
    C15 C16 . . 1.3920(17) no
    C21 C22 . . 1.3952(15) no
    C21 C26 . . 1.4005(15) no
    C22 C23 . . 1.3867(15) no
    C23 C24 . . 1.3825(15) no
    C24 C25 . . 1.3787(16) no
    C25 C26 . . 1.3893(15) no
    C4 H4 . . 0.9300 no
    C5 H5 . . 0.9300 no
    C6 H6 . . 0.9300 no
    C7 H7 . . 0.9300 no
    C12 H12 . . 0.9300 no
    C13 H13 . . 0.9300 no
    C14 H14 . . 0.9300 no
    C15 H15 . . 0.9300 no
    C16 H16 . . 0.9300 no
    C22 H22 . . 0.9300 no
    C23 H23 . . 0.9300 no
    C25 H25 . . 0.9300 no
    C26 H26 . . 0.9300 no
loop_
    _geom_angle_atom_site_label_1
    _geom_angle_atom_site_label_2
    _geom_angle_atom_site_label_3
    _geom_angle_site_symmetry_1
    _geom_angle_site_symmetry_2
    _geom_angle_site_symmetry_3
    _geom_angle
    _geom_angle_publ_flag
    C2 N1 C8 . . . 106.15(8) no
    C2 N1 C11 . . . 128.03(9) no
    C8 N1 C11 . . . 125.75(8) no
    C2 N3 C9 . . . 104.91(8) no
    N1 C2 N3 . . . 113.10(9) no
    N1 C2 C21 . . . 123.13(9) no
    N3 C2 C21 . . . 123.76(9) no
    C5 C4 C9 . . . 117.69(10) no
    C4 C5 C6 . . . 121.32(10) no
    C5 C6 C7 . . . 121.80(10) no
    C6 C7 C8 . . . 116.45(10) no
    N1 C8 C7 . . . 131.97(9) no
    N1 C8 C9 . . . 105.45(8) no
    C7 C8 C9 . . . 122.51(9) no
    N3 C9 C4 . . . 129.50(9) no
    N3 C9 C8 . . . 110.38(9) no
    C4 C9 C8 . . . 120.12(9) no
    N1 C11 C12 . . . 119.29(10) no
    N1 C11 C16 . . . 119.75(9) no
    C12 C11 C16 . . . 120.96(10) no
    C11 C12 C13 . . . 118.90(11) no
    C12 C13 C14 . . . 120.69(12) no
    C13 C14 C15 . . . 119.87(12) no
    C14 C15 C16 . . . 120.29(12) no
    C11 C16 C15 . . . 119.30(10) no
    C2 C21 C22 . . . 121.34(9) no
    C2 C21 C26 . . . 118.84(9) no
    C22 C21 C26 . . . 119.75(10) no
    C21 C22 C23 . . . 120.23(10) no
    C22 C23 C24 . . . 118.14(10) no
    F4 C24 C23 . . . 118.21(10) no
    F4 C24 C25 . . . 118.13(9) no
    C23 C24 C25 . . . 123.67(10) no
    C24 C25 C26 . . . 117.52(10) no
    C21 C26 C25 . . . 120.69(10) no
    C5 C4 H4 . . . 121.00 no
    C9 C4 H4 . . . 121.00 no
    C4 C5 H5 . . . 119.00 no
    C6 C5 H5 . . . 119.00 no
    C5 C6 H6 . . . 119.00 no
    C7 C6 H6 . . . 119.00 no
    C6 C7 H7 . . . 122.00 no
    C8 C7 H7 . . . 122.00 no
    C11 C12 H12 . . . 121.00 no
    C13 C12 H12 . . . 121.00 no
    C12 C13 H13 . . . 120.00 no
    C14 C13 H13 . . . 120.00 no
    C13 C14 H14 . . . 120.00 no
    C15 C14 H14 . . . 120.00 no
    C14 C15 H15 . . . 120.00 no
    C16 C15 H15 . . . 120.00 no
    C11 C16 H16 . . . 120.00 no
    C15 C16 H16 . . . 120.00 no
    C21 C22 H22 . . . 120.00 no
    C23 C22 H22 . . . 120.00 no
    C22 C23 H23 . . . 121.00 no
    C24 C23 H23 . . . 121.00 no
    C24 C25 H25 . . . 121.00 no
    C26 C25 H25 . . . 121.00 no
    C21 C26 H26 . . . 120.00 no
    C25 C26 H26 . . . 120.00 no
loop_
    _geom_torsion_atom_site_label_1
    _geom_torsion_atom_site_label_2
    _geom_torsion_atom_site_label_3
    _geom_torsion_atom_site_label_4
    _geom_torsion_site_symmetry_1
    _geom_torsion_site_symmetry_2
    _geom_torsion_site_symmetry_3
    _geom_torsion_site_symmetry_4
    _geom_torsion
    _geom_torsion_publ_flag
    C8 N1 C2 N3 . . . . -0.88(13) no
    C8 N1 C2 C21 . . . . 179.88(10) no
    C11 N1 C2 N3 . . . . -178.02(10) no
    C11 N1 C2 C21 . . . . 2.74(17) no
    C2 N1 C8 C7 . . . . -175.66(12) no
    C2 N1 C8 C9 . . . . 1.24(12) no
    C11 N1 C8 C7 . . . . 1.56(19) no
    C11 N1 C8 C9 . . . . 178.46(10) no
    C2 N1 C11 C12 . . . . -123.95(12) no
    C2 N1 C11 C16 . . . . 56.07(16) no
    C8 N1 C11 C12 . . . . 59.44(15) no
    C8 N1 C11 C16 . . . . -120.54(12) no
    C9 N3 C2 N1 . . . . 0.11(13) no
    C9 N3 C2 C21 . . . . 179.34(10) no
    C2 N3 C9 C4 . . . . -179.25(12) no
    C2 N3 C9 C8 . . . . 0.72(12) no
    N1 C2 C21 C22 . . . . 50.81(15) no
    N1 C2 C21 C26 . . . . -132.26(11) no
    N3 C2 C21 C22 . . . . -128.35(12) no
    N3 C2 C21 C26 . . . . 48.58(16) no
    C9 C4 C5 C6 . . . . 0.15(18) no
    C5 C4 C9 N3 . . . . -177.21(11) no
    C5 C4 C9 C8 . . . . 2.83(17) no
    C4 C5 C6 C7 . . . . -2.2(2) no
    C5 C6 C7 C8 . . . . 1.13(18) no
    C6 C7 C8 N1 . . . . 178.40(12) no
    C6 C7 C8 C9 . . . . 1.94(17) no
    N1 C8 C9 N3 . . . . -1.25(12) no
    N1 C8 C9 C4 . . . . 178.72(10) no
    C7 C8 C9 N3 . . . . 176.02(10) no
    C7 C8 C9 C4 . . . . -4.00(17) no
    N1 C11 C12 C13 . . . . -179.97(12) no
    C16 C11 C12 C13 . . . . 0.00(17) no
    N1 C11 C16 C15 . . . . -179.68(10) no
    C12 C11 C16 C15 . . . . 0.33(17) no
    C11 C12 C13 C14 . . . . -0.32(19) no
    C12 C13 C14 C15 . . . . 0.3(2) no
    C13 C14 C15 C16 . . . . 0.1(2) no
    C14 C15 C16 C11 . . . . -0.36(18) no
    C2 C21 C22 C23 . . . . 176.01(10) no
    C26 C21 C22 C23 . . . . -0.90(16) no
    C2 C21 C26 C25 . . . . -177.04(10) no
    C22 C21 C26 C25 . . . . -0.06(17) no
    C21 C22 C23 C24 . . . . 0.67(16) no
    C22 C23 C24 F4 . . . . -179.40(10) no
    C22 C23 C24 C25 . . . . 0.53(17) no
    F4 C24 C25 C26 . . . . 178.48(10) no
    C23 C24 C25 C26 . . . . -1.45(17) no
    C24 C25 C26 C21 . . . . 1.18(17) no
loop_
    _geom_hbond_atom_site_label_D
    _geom_hbond_atom_site_label_H
    _geom_hbond_atom_site_label_A
    _geom_hbond_site_symmetry_A
    _geom_hbond_distance_DH
    _geom_hbond_distance_HA
    _geom_hbond_distance_DA
    _geom_hbond_angle_DHA
    _geom_hbond_publ_flag
    C4 H4 F4 1_565 0.93 2.46 3.3640(14) 164 yes
    C7 H7 F4 4_454 0.93 2.43 3.3058(13) 157 yes
    C26 H26 F4 2_555 0.93 2.52 3.4348(14) 166 yes
    C16 H16 Cg2 3_565 0.93 2.75 3.5443(12) 144 yes
    C22 H22 Cg2 3_665 0.93 2.80 3.5245(13) 136 yes
