# Supplementary material for: 2-(4-Fluoro­phen­yl)-1-phenyl-1H-benzimidazole
Source: Acta Crystallogr Sect E Struct Rep Online. 2012 Aug 15;68(Pt 9):o2708. doi: 10.1107/S1600536812035155 (PMC3435725; doi:10.1107/S1600536812035155)
Supplement: Supplementary file 2 [file e-68-o2708-Isup2.hkl]

#
# h,k,l, Fc-squared, Fo-squared, sigma(Fo-squared) and status flag
#
data_I
_shelx_title ' g8 in P 21/n z=4 C19H13F1N2'
_shelx_refln_list_code          4
_shelx_F_calc_maximum      253.20
_exptl_crystal_F_000       600.00
_reflns_d_resolution_high  0.5817
 
loop_
 _symmetry_equiv_pos_as_xyz
 'x, y, z'
 '-x+1/2, y+1/2, -z+1/2'
 '-x, -y, -z'
 'x-1/2, -y-1/2, z-1/2'
 
_cell_length_a     8.7527
_cell_length_b    10.1342
_cell_length_c    17.0211
_cell_angle_alpha  90.000
_cell_angle_beta  104.187
_cell_angle_gamma  90.000
 
_shelx_F_squared_multiplier     1.000
 
loop_
 _refln_index_h
 _refln_index_k
 _refln_index_l
 _refln_F_squared_calc
 _refln_F_squared_meas
 _refln_F_squared_sigma
 _refln_observed_status
   2   0   0    24395.79    25252.07    331.87 o
   4   0   0     2914.47     3039.57     49.41 o
   6   0   0       50.17       54.09      5.34 o
   8   0   0      221.57      247.73     13.35 o
  10   0   0        3.67        5.58      2.32 o
  12   0   0        5.86        6.34      2.83 o
  14   0   0        1.91        1.34      3.34 o
   1   1   0     1103.78     1115.13     17.36 o
   2   1   0     1305.31     1364.21     16.03 o
   3   1   0     4250.59     4517.90     46.98 o
   4   1   0     1618.72     1729.95     22.42 o
   5   1   0       78.71       91.15      4.25 o
   6   1   0      284.79      331.17      9.20 o
   7   1   0        1.41        1.14      1.60 o
   8   1   0      115.91      124.01      5.37 o
   9   1   0        1.15        0.62      1.22 o
  10   1   0       77.46       75.31      4.82 o
  11   1   0        6.47        6.90      3.04 o
  12   1   0        0.07        0.05      1.77 o
  13   1   0        1.04       -2.83      2.83 o
  14   1   0        2.14       12.69      5.34 o
   1   2   0       28.67       24.71      2.00 o
   2   2   0     3206.76     3273.27     33.01 o
   3   2   0     2270.58     2362.24     26.18 o
   4   2   0      166.24      172.91      4.21 o
   5   2   0      137.14      133.05      4.02 o
   6   2   0        7.35        5.65      0.96 o
   7   2   0       12.54       15.35      2.16 o
   8   2   0        0.03        0.68      1.44 o
   9   2   0        3.34        4.92      1.72 o
  10   2   0        0.60        0.49      1.53 o
  11   2   0       45.54       43.10      3.82 o
  12   2   0        9.27       12.99      2.70 o
  13   2   0       27.50       25.22      3.43 o
  14   2   0       22.64       21.46      6.34 o
   1   3   0      792.58      787.94     15.36 o
   2   3   0        5.05        4.01      1.34 o
   3   3   0       12.27       10.23      1.11 o
   4   3   0       24.78       15.70      2.00 o
   5   3   0       86.74       85.05      3.69 o
   6   3   0       19.16       17.17      2.09 o
   7   3   0       10.71       11.63      2.34 o
   8   3   0      271.71      263.53     20.70 o
   9   3   0       25.83       25.34      3.21 o
  10   3   0       38.48       41.03      6.01 o
  11   3   0       42.01       46.58      4.02 o
  12   3   0       46.00       42.38      5.11 o
  13   3   0       23.22       18.77      3.99 o
  14   3   0        2.11        8.46      3.52 o
   0   4   0      363.51      391.30     10.68 o
   1   4   0      553.08      659.73     14.69 o
   2   4   0      236.91      231.93     22.37 o
   3   4   0      726.20      663.47     82.47 o
   4   4   0       32.26       38.27      2.22 o
   5   4   0      208.24      196.63      8.68 o
   6   4   0       75.31       71.31      5.34 o
   7   4   0       32.25       29.15      3.67 o
   8   4   0       38.42       36.31      5.01 o
   9   4   0        0.86        2.37      2.09 o
  10   4   0       37.79       29.17      9.01 o
  11   4   0        8.24        5.84      3.00 o
  12   4   0        8.76       11.53      5.68 o
  13   4   0        0.80       -2.00      2.36 o
  14   4   0       15.41       21.37      6.01 o
   1   5   0      193.93      239.72      8.68 o
   2   5   0       52.48       34.45      4.34 o
   3   5   0      120.07      135.30      3.67 o
   4   5   0       26.02       24.71      3.34 o
   5   5   0       34.50       28.49      2.22 o
   6   5   0        0.32       -0.17      0.63 o
   7   5   0      155.29      138.15     12.69 o
   8   5   0      158.46      149.22      9.01 o
   9   5   0        8.67       10.78      2.32 o
  10   5   0       14.90       22.70      5.34 o
  11   5   0        3.19        2.00      2.36 o
  12   5   0       78.79       94.29      8.68 o
  13   5   0       15.69       11.02      3.78 o
   0   6   0      461.19      458.07     13.35 o
   1   6   0     1425.25     1557.18     30.05 o
   2   6   0      140.90      107.04      7.35 o
   3   6   0      151.22      165.60      8.01 o
   4   6   0      368.05      235.20     71.45 o
   5   6   0        0.48        4.67      2.00 o
   6   6   0      243.88      237.72     12.02 o
   7   6   0       27.69       26.01      2.34 o
   8   6   0      170.58      168.94     11.35 o
   9   6   0       81.37       90.15      8.68 o
  10   6   0        0.00        6.68      4.01 o
  11   6   0        5.15       12.46      6.68 o
  12   6   0        0.48        3.62      7.35 o
  13   6   0        7.35       15.65      4.17 o
   1   7   0      516.59      526.31     15.02 o
   2   7   0        1.74        3.57      0.84 o
   3   7   0      978.07      931.50     23.37 o
   4   7   0        1.75        4.01      2.67 o
   5   7   0      116.66      129.54      8.68 o
   6   7   0      132.98      111.51      8.01 o
   7   7   0      305.01      295.81     14.69 o
   8   7   0       38.46       35.39      6.01 o
   9   7   0       99.39      103.50     10.02 o
  10   7   0        3.80       10.68      4.67 o
  11   7   0      104.01      119.16     10.68 o
  12   7   0        0.03        4.44      9.01 o
  13   7   0       18.97       21.37      6.01 o
   0   8   0      273.89      276.45     12.02 o
   1   8   0      331.97      271.51      8.50 o
   2   8   0      171.30      108.19     32.05 o
   3   8   0        6.58        8.01      2.67 o
   4   8   0        4.90        6.68      2.67 o
   5   8   0      871.86      850.04     24.04 o
   6   8   0       16.51       14.02      4.01 o
   7   8   0      145.54      148.91     10.68 o
   8   8   0       47.10       52.08      6.68 o
   9   8   0       56.34       62.10      8.01 o
  10   8   0       67.63       80.80      9.35 o
  11   8   0       52.66       46.26      5.61 o
  12   8   0       37.69       38.02      5.41 o
   1   9   0       40.35       38.01      4.67 o
   2   9   0      552.24      531.00     12.98 o
   3   9   0        0.90        2.67      2.67 o
   4   9   0       16.04       11.35      3.34 o
   5   9   0        0.78        0.00      2.67 o
   6   9   0        8.90       14.69      4.01 o
   7   9   0        4.72        7.35      3.34 o
   8   9   0        0.10        2.67      2.67 o
   9   9   0        8.56        4.67      3.34 o
  10   9   0        2.14        2.67      4.01 o
  11   9   0        0.58        3.58      2.56 o
  12   9   0        3.07       -2.67      3.34 o
   0  10   0     2350.41     2153.47     45.41 o
   1  10   0        9.44       11.15      4.34 o
   2  10   0      570.92      498.66     13.20 o
   3  10   0        2.62        2.00      2.67 o
   4  10   0      102.00      102.83      8.68 o
   5  10   0        9.82       15.36      4.01 o
   6  10   0      153.58      142.90     10.68 o
   7  10   0       20.45       16.69      4.67 o
   8  10   0        5.86        7.35      4.01 o
   9  10   0       13.01        9.35      4.67 o
  10  10   0       22.44       16.62      4.67 o
  11  10   0        2.71        8.93      8.35 o
   1  11   0        2.12        5.01      2.36 o
   2  11   0       35.63       33.14      3.78 o
   3  11   0       42.58       52.03      4.94 o
   4  11   0      190.96      199.66     12.69 o
   5  11   0       47.54       41.40      6.01 o
   6  11   0       77.84       74.79      8.01 o
   7  11   0        3.73       -0.67      2.67 o
   8  11   0       61.41       55.42      8.01 o
   9  11   0       41.68       55.42      7.35 o
  10  11   0        1.65        1.94      2.56 o
   0  12   0       16.92       12.69      4.01 o
   1  12   0       76.67       83.16      5.89 o
   2  12   0       19.98       18.99      3.52 o
   3  12   0      288.37      302.97     11.30 o
   4  12   0       28.38       35.63      4.67 o
   5  12   0      145.07      146.90     11.35 o
   6  12   0       28.02       31.38      5.34 o
   7  12   0        0.37        1.34      3.34 o
   8  12   0       28.83       29.38      6.01 o
   9  12   0        6.26        2.95      4.34 o
  10  12   0       39.68       35.39      7.35 o
   1  13   0        0.19        1.94      2.56 o
   2  13   0       92.53       98.00      6.83 o
   3  13   0       14.63       11.61      3.04 o
   4  13   0        5.52        4.84      2.72 o
   5  13   0       21.80       26.38      6.68 o
   6  13   0       28.23       30.72      6.01 o
   7  13   0       18.42       10.68      4.01 o
   8  13   0        0.74       -2.09      2.09 o
   9  13   0        4.86        9.35      4.67 o
   0  14   0      477.57      528.85     23.37 o
   1  14   0        0.00        2.00      2.67 o
   2  14   0       93.73      108.07      7.31 o
   3  14   0       39.87       39.98      4.94 o
   4  14   0       22.04       28.23      5.68 o
   5  14   0       10.95       18.23      5.01 o
   6  14   0        0.95        0.36      2.56 o
   7  14   0       13.12       14.00      2.81 o
   8  14   0       25.73       34.05      7.35 o
   1  15   0        5.85        2.67      3.34 o
   2  15   0       61.49       63.22      6.14 o
   3  15   0       16.02       23.24      6.68 o
   4  15   0       28.28       31.74      4.65 o
   5  15   0       31.56       35.98      5.19 o
   6  15   0       21.56       13.35      5.34 o
   0  16   0       55.84       54.75      8.68 o
   1  16   0       14.12        9.86      5.01 o
   2  16   0       26.41       31.33      4.94 o
   3  16   0        5.79        0.30      3.34 o
   4  16   0        1.46        6.01      4.67 o
   5  16   0      119.90      145.57     14.02 o
   1  17   0        9.07       10.24      3.52 o
   2  17   0        5.18        1.34      4.01 o
 -13   0   1        3.56        6.01      3.34 o
 -11   0   1        3.99        5.12      2.39 o
  -9   0   1        2.70        2.67      2.09 o
  -7   0   1      919.62      984.11     47.41 o
  -5   0   1       26.00       36.06      4.01 o
  -3   0   1       83.96      100.83      4.67 o
   3   0   1      565.02      608.98     14.02 o
   5   0   1     1974.71     2100.05     39.40 o
   7   0   1      255.06      289.80     13.35 o
   9   0   1       56.13       58.09      7.35 o
  11   0   1        3.03        9.01      2.83 o
  13   0   1        0.33       -0.67      2.67 o
 -14   1   1        2.86        3.80      7.01 o
 -13   1   1        0.08        3.40      3.00 o
 -12   1   1        1.39       -1.50      3.42 o
 -11   1   1        6.04        1.34      3.34 o
 -10   1   1        0.42       -0.14      1.64 o
  -9   1   1        9.62        9.93      1.92 o
  -8   1   1       21.11       21.72      2.12 o
  -7   1   1        9.85        9.91      2.39 o
  -6   1   1       98.03       90.15      3.82 o
  -5   1   1        0.08       -0.67      0.97 o
  -4   1   1     3318.37     3564.84     32.16 o
  -3   1   1     1578.68     1648.09     16.05 o
  -2   1   1     3747.85     4021.78     72.12 o
   1   1   1      982.16     1032.26      9.20 o
   2   1   1    17543.17    17685.17    165.97 o
   3   1   1     2273.48     2493.28     28.56 o
   4   1   1      387.80      374.01      8.50 o
   5   1   1      373.52      393.07      9.44 o
   6   1   1      111.26      115.91      6.68 o
   7   1   1        5.40        8.50      2.56 o
   8   1   1        6.03       11.52      3.04 o
   9   1   1        0.02        2.23      1.49 o
  10   1   1        1.97        4.40      1.68 o
  11   1   1        0.07        1.92      2.43 o
  12   1   1        1.61        0.29      2.74 o
  13   1   1        6.39       13.90      3.69 o
  14   1   1        8.11       11.35      5.34 o
 -14   2   1        3.27        5.34      4.67 o
 -13   2   1       90.19       81.73      5.88 o
 -12   2   1        3.19        0.67      1.85 o
 -11   2   1       96.88      101.64      6.17 o
 -10   2   1      186.66      183.99      7.19 o
  -9   2   1        9.75        9.72      1.82 o
  -8   2   1       37.97       34.39      3.31 o
  -7   2   1        0.70        0.73      1.37 o
  -6   2   1       53.15       57.22      3.04 o
  -5   2   1      129.46      137.29      4.94 o
  -4   2   1      298.47      342.64      7.31 o
  -3   2   1     1648.67     1696.21     19.59 o
  -2   2   1      992.41      999.03      9.76 o
  -1   2   1       17.18       21.47      0.92 o
   0   2   1       37.16       42.74      2.67 o
   1   2   1     3638.51     3822.35     64.10 o
   2   2   1      107.97      106.87      2.67 o
   3   2   1       17.47       17.09      1.89 o
   4   2   1       48.12       49.59      5.01 o
   5   2   1       10.49        9.60      2.09 o
   6   2   1       91.07      105.99      6.01 o
   7   2   1      158.73      161.14      5.59 o
   8   2   1        3.82        4.28      1.44 o
   9   2   1       11.94        9.09      2.30 o
  10   2   1        0.37        3.19      2.09 o
  11   2   1       89.90       85.28      7.67 o
  12   2   1        0.44       -0.17      1.71 o
  13   2   1        0.11        1.21      2.56 o
  14   2   1        0.12        2.19      2.56 o
 -14   3   1        1.02        4.48      6.01 o
 -13   3   1       11.83       19.98      4.47 o
 -12   3   1        7.79        5.72      2.25 o
 -11   3   1       49.58       47.26      4.02 o
 -10   3   1        0.00        2.17      1.85 o
  -9   3   1        0.90        4.23      3.34 o
  -8   3   1        0.75        1.72      1.60 o
  -7   3   1       45.24       50.87      4.34 o
  -6   3   1       50.64       58.51      3.52 o
  -5   3   1        2.59        3.34      1.11 o
  -4   3   1      246.10      237.89      5.89 o
  -3   3   1      187.54      183.37      9.35 o
  -2   3   1      316.72      337.79      8.35 o
  -1   3   1      242.68      265.76      7.35 o
   0   3   1      509.00      510.82     11.35 o
   1   3   1        2.89        2.67      1.34 o
   2   3   1     1147.41     1258.79     13.47 o
   3   3   1       96.76      106.57      3.21 o
   4   3   1      306.19      309.58      6.74 o
   5   3   1        8.09       10.24      1.60 o
   6   3   1       28.14       38.19      3.34 o
   7   3   1       11.26       11.10      2.09 o
   8   3   1        0.07        2.00      1.72 o
   9   3   1        9.30        8.50      2.32 o
  10   3   1       93.70       93.35      6.26 o
  11   3   1       14.33       16.54      4.06 o
  12   3   1       28.51       26.13      4.34 o
  13   3   1        0.74       -0.67      2.83 o
  14   3   1       15.66       12.02      4.67 o
 -14   4   1        7.29        4.67      4.01 o
 -13   4   1      103.02      102.81      8.50 o
 -12   4   1      119.56      116.87      8.50 o
 -11   4   1       17.77       19.74      3.08 o
 -10   4   1       31.00       29.32      3.29 o
  -9   4   1        1.37        2.00      2.09 o
  -8   4   1      186.23      177.30      7.04 o
  -7   4   1      199.90      194.52      7.04 o
  -6   4   1       96.69      103.08      5.01 o
  -5   4   1      157.83      159.84      5.13 o
  -4   4   1      250.35      243.36     10.32 o
  -3   4   1      386.71      395.21      6.90 o
  -2   4   1       15.30        9.15      1.11 o
  -1   4   1       60.17       60.10      3.34 o
   0   4   1       18.89       26.04      2.67 o
   1   4   1      673.06      710.48     16.03 o
   2   4   1      188.99      192.61      6.68 o
   3   4   1       24.12       30.33      3.21 o
   4   4   1      346.08      401.25     15.36 o
   5   4   1       84.27       74.06      3.33 o
   6   4   1      162.94      167.62     15.36 o
   7   4   1       28.51       29.91      4.01 o
   8   4   1       31.96       31.15      3.21 o
   9   4   1       27.99       25.00      3.31 o
  10   4   1       27.91       27.02      3.69 o
  11   4   1       37.86       41.01      5.19 o
  12   4   1        7.63       12.29      3.52 o
  13   4   1        0.69        8.32      3.52 o
 -14   5   1        5.84       13.35      5.34 o
 -13   5   1        6.06       10.21      3.34 o
 -12   5   1        0.46       -1.00      3.67 o
 -11   5   1       10.11       10.84      3.04 o
 -10   5   1        0.13        1.34      3.67 o
  -9   5   1      153.44      132.32     11.02 o
  -8   5   1        1.41        4.51      1.72 o
  -7   5   1      217.36      209.90     24.71 o
  -6   5   1      159.64      177.81      6.66 o
  -5   5   1        7.43        6.03      0.57 o
  -4   5   1      134.13      163.60      8.01 o
  -3   5   1       36.99       33.75      1.72 o
  -2   5   1      212.09      225.13      8.48 o
  -1   5   1        0.05       -0.67      1.34 o
   0   5   1      606.84      685.58     11.33 o
   1   5   1     1046.20     1087.09     22.70 o
   2   5   1      588.14      668.41     16.69 o
   3   5   1       16.07       19.36      2.67 o
   4   5   1       29.18       34.72      4.01 o
   5   5   1      147.30      139.66     21.03 o
   6   5   1       88.87       84.74     10.68 o
   7   5   1       11.42       12.23      2.22 o
   8   5   1       59.61       58.52      7.35 o
   9   5   1       41.68       35.52      5.34 o
  10   5   1        5.02        0.67      3.34 o
  11   5   1        0.12       -3.34      3.34 o
  12   5   1        9.43       13.69      3.78 o
  13   5   1        7.51       12.69      3.99 o
 -13   6   1        9.72       14.53      4.67 o
 -12   6   1       81.74       85.85      7.51 o
 -11   6   1        6.91       10.02      3.31 o
 -10   6   1      241.32      254.64     12.02 o
  -9   6   1        8.21       10.68      4.01 o
  -8   6   1       87.50       89.49     14.36 o
  -7   6   1      262.01      230.66     27.38 o
  -6   6   1      120.79      122.20      8.01 o
  -5   6   1       60.22       54.09      5.34 o
  -4   6   1       28.51       25.25      9.68 o
  -3   6   1      289.84      290.48     20.03 o
  -2   6   1      215.59      165.02      6.01 o
  -1   6   1        2.53        7.35      2.00 o
   0   6   1      159.37      172.72      5.67 o
   1   6   1      763.31      833.34     20.03 o
   2   6   1        0.82        2.00      1.34 o
   3   6   1       23.24       21.37      3.34 o
   4   6   1      838.33      629.13    138.22 o
   5   6   1      541.37      522.84     17.36 o
   6   6   1       19.65       18.46      1.79 o
   7   6   1        4.67        4.86      2.67 o
   8   6   1      160.62      182.96     12.02 o
   9   6   1       20.58       23.37      5.34 o
  10   6   1      143.91      146.24     12.02 o
  11   6   1       11.70        3.34      3.34 o
  12   6   1        2.16        5.43      3.44 o
  13   6   1        2.05        2.26      5.34 o
 -13   7   1        0.23       -2.83      3.04 o
 -12   7   1        6.17        9.66      3.52 o
 -11   7   1       21.35       21.71      4.25 o
 -10   7   1        0.06        3.49      3.67 o
  -9   7   1        0.20        4.01      3.34 o
  -8   7   1       44.86       50.75      6.68 o
  -7   7   1       51.71       56.09      6.01 o
  -6   7   1        3.16        4.67      2.67 o
  -5   7   1        4.13        8.68      2.67 o
  -4   7   1      373.58      363.92     13.35 o
  -3   7   1      183.56      149.54     21.70 o
  -2   7   1      160.93      152.91      8.01 o
  -1   7   1       97.49      106.61      4.94 o
   0   7   1       26.37       25.44      2.36 o
   1   7   1      127.58      142.23      8.01 o
   2   7   1      101.32       97.49      6.68 o
   3   7   1       60.48       62.10      6.01 o
   4   7   1      430.19      405.99     15.36 o
   5   7   1      317.24      311.17     14.02 o
   6   7   1      116.19      112.85      8.68 o
   7   7   1       18.39       20.03      4.67 o
   8   7   1       30.16       29.38      5.34 o
   9   7   1        5.60        2.00      2.67 o
  10   7   1       34.52       31.38      6.01 o
  11   7   1        9.09       12.69      5.34 o
  12   7   1       18.55       20.12      4.25 o
  13   7   1       38.36       37.39      8.01 o
 -12   8   1       50.35       43.18      5.41 o
 -11   8   1       32.72       40.34      5.41 o
 -10   8   1      225.76      223.89     22.37 o
  -9   8   1       24.10       30.05      6.01 o
  -8   8   1      263.21      279.12     14.69 o
  -7   8   1        0.01       -2.67      3.34 o
  -6   8   1       83.57       83.47      7.35 o
  -5   8   1      254.07      236.38     12.02 o
  -4   8   1      250.05      225.70     11.35 o
  -3   8   1      335.30      305.16     12.69 o
  -2   8   1      603.23      627.68     18.70 o
  -1   8   1        9.62        7.81      1.89 o
   0   8   1        7.34        6.95      1.60 o
   1   8   1      621.34      598.69     13.22 o
   2   8   1      683.77      384.76    162.26 o
   3   8   1      219.59      204.33     10.68 o
   4   8   1      699.20      689.11     21.37 o
   5   8   1        0.29        0.00      2.67 o
   6   8   1       79.12       83.47      8.01 o
   7   8   1       16.77       21.37      5.34 o
   8   8   1      160.13      162.93     12.02 o
   9   8   1       16.97        9.35      4.01 o
  10   8   1       24.30       17.36      5.34 o
  11   8   1        7.28        2.00      4.67 o
  12   8   1        5.19        8.97      6.01 o
 -12   9   1        0.01       -0.67      3.34 o
 -11   9   1        1.00        2.80      2.67 o
 -10   9   1        3.04        1.03      3.34 o
  -9   9   1       13.29       16.69      4.67 o
  -8   9   1        0.24       -2.00      2.67 o
  -7   9   1      164.33      163.60     10.68 o
  -6   9   1       10.37       11.35      4.01 o
  -5   9   1       12.80       13.35      3.34 o
  -4   9   1      417.12      368.59     15.36 o
  -3   9   1        2.43        4.01      2.00 o
  -2   9   1       54.81       34.17      3.31 o
  -1   9   1       30.11       16.89      2.56 o
   0   9   1      392.20      312.85      9.44 o
   1   9   1        1.16        5.86      2.09 o
   2   9   1      659.64      592.96     19.36 o
   3   9   1        8.40       10.68      3.34 o
   4   9   1        0.09        1.34      2.67 o
   5   9   1       81.20       77.46      7.35 o
   6   9   1        2.28        7.35      4.01 o
   7   9   1      143.88      134.22     10.68 o
   8   9   1        0.00       -0.67      3.34 o
   9   9   1        0.09        1.34      3.34 o
  10   9   1        0.76        2.00      3.34 o
  11   9   1        0.87        0.00      2.83 o
  12   9   1        6.29        7.35      4.67 o
 -11  10   1        0.07        0.67      3.34 o
 -10  10   1       29.07       24.31      4.67 o
  -9  10   1       10.14        6.92      9.01 o
  -8  10   1       13.22       15.36      4.67 o
  -7  10   1       30.92       32.05      5.34 o
  -6  10   1       94.71       89.48      8.01 o
  -5  10   1       15.63       12.02      3.34 o
  -4  10   1       97.40       94.15      8.01 o
  -3  10   1        5.26        5.49      2.09 o
  -2  10   1       14.96       16.63      3.67 o
  -1  10   1       33.60       28.66      3.52 o
   0  10   1       13.93       11.12      6.01 o
   1  10   1      227.77      231.56      8.73 o
   2  10   1       76.90       65.06      5.68 o
   3  10   1        0.24        1.34      2.67 o
   4  10   1       28.93       15.36      4.01 o
   5  10   1       45.31       35.39      5.34 o
   6  10   1        4.20        2.00      3.34 o
   7  10   1       20.23       17.36      4.01 o
   8  10   1       29.29       22.04      5.34 o
   9  10   1       10.89        0.67      2.67 o
  10  10   1        3.31       -1.34      4.01 o
  11  10   1        3.17        4.06      2.72 o
 -10  11   1        1.57        0.00      4.01 o
  -9  11   1        4.19        4.37      2.56 o
  -8  11   1        1.32        3.34      3.34 o
  -7  11   1       21.78       27.38      5.34 o
  -6  11   1       17.21       18.70      4.67 o
  -5  11   1        4.03        4.67      3.34 o
  -4  11   1       78.42       74.12      7.35 o
  -3  11   1       65.94       71.33      5.41 o
  -2  11   1       10.71        9.55      2.67 o
  -1  11   1      187.91      213.36      8.97 o
   0  11   1        3.57        2.34      1.89 o
   1  11   1       34.76       42.29      4.47 o
   2  11   1       66.42       68.12      5.19 o
   3  11   1       41.20       40.47      4.25 o
   4  11   1        0.01        0.00      2.67 o
   5  11   1        3.63        0.67      2.67 o
   6  11   1        4.34        6.01      4.01 o
   7  11   1        0.00        1.34      3.34 o
   8  11   1        1.83       -4.01      4.01 o
   9  11   1       29.99       26.04      6.01 o
  10  11   1        4.81        5.34      2.36 o
 -10  12   1       10.79       10.02      4.67 o
  -9  12   1        2.20       -2.00      3.34 o
  -8  12   1        5.06        2.00      1.89 o
  -7  12   1       42.05       33.39      6.01 o
  -6  12   1        7.03        8.68      4.01 o
  -5  12   1        1.96        3.34      4.01 o
  -4  12   1        1.26        5.56      2.72 o
  -3  12   1       90.70       87.15      6.08 o
  -2  12   1       74.25       79.33      5.89 o
  -1  12   1       11.81       11.87      2.83 o
   0  12   1       18.53       22.12      4.01 o
   1  12   1      319.58      331.90     11.80 o
   2  12   1        0.52        6.19      2.56 o
   3  12   1       32.11       38.67      4.47 o
   4  12   1        6.19       12.02      3.31 o
   5  12   1        0.78        5.34      4.01 o
   6  12   1        0.22       -1.34      3.34 o
   7  12   1       28.46       17.36      4.67 o
   8  12   1        0.11       -2.00      4.01 o
   9  12   1        3.21        8.68      4.01 o
  10  12   1        0.27        2.85      2.56 o
  -9  13   1        3.56        4.01      3.34 o
  -8  13   1        0.28        6.68      4.01 o
  -7  13   1        1.75       -1.34      3.67 o
  -6  13   1        4.42        4.67      1.85 o
  -5  13   1        4.47        0.67      4.01 o
  -4  13   1        7.87       13.31      2.83 o
  -3  13   1        6.80        9.35      2.56 o
  -2  13   1        1.80       -2.34      2.36 o
  -1  13   1        6.95        5.21      2.34 o
   0  13   1        0.33        1.00      3.67 o
   1  13   1        1.04        4.67      3.67 o
   2  13   1      142.25      156.32      8.50 o
   3  13   1       13.72       15.47      3.31 o
   4  13   1       17.02       19.08      3.78 o
   5  13   1       43.91       41.09      5.13 o
   6  13   1        0.72        0.67      2.67 o
   7  13   1        0.61       -4.01      4.01 o
   8  13   1       12.08       18.70      4.67 o
   9  13   1        6.19        4.83      3.67 o
  -8  14   1       21.93       19.96      3.99 o
  -7  14   1        0.19       -4.67      4.67 o
  -6  14   1        0.60       -0.17      5.01 o
  -5  14   1       26.87       25.05      4.67 o
  -4  14   1       28.79       32.88      4.65 o
  -3  14   1        0.20       -0.59      2.09 o
  -2  14   1        0.19        0.30      2.56 o
  -1  14   1        0.54        0.45      2.09 o
   0  14   1        8.20        9.35      2.83 o
   1  14   1       10.74       10.35      3.31 o
   2  14   1       92.54      100.42      7.31 o
   3  14   1        7.37        5.58      2.56 o
   4  14   1        2.05       -0.24      2.56 o
   5  14   1        0.15       -1.21      2.56 o
   6  14   1       30.95       35.31      4.94 o
   7  14   1        8.65        9.85      6.01 o
   8  14   1        1.51       12.69      5.34 o
  -6  15   1        0.02        2.00      4.01 o
  -5  15   1        1.00       10.68      5.34 o
  -4  15   1       40.49       35.84      4.65 o
  -3  15   1       81.13       86.45      7.35 o
  -2  15   1        5.30        5.12      5.34 o
  -1  15   1        1.85       -1.88      2.56 o
   0  15   1       10.82        6.74      2.56 o
   1  15   1      147.57      157.97      9.20 o
   2  15   1       55.14       62.76      6.34 o
   3  15   1       32.78       32.77      4.72 o
   4  15   1        3.53        2.91      4.67 o
   5  15   1       20.44       21.00      3.99 o
   6  15   1        7.48       -0.85      2.56 o
  -5  16   1        7.69       12.02      5.34 o
  -4  16   1       23.22       37.39      8.01 o
  -3  16   1       50.25       54.09      8.68 o
  -2  16   1        0.01       -2.83      2.83 o
  -1  16   1        5.54        5.23      4.67 o
   0  16   1       14.34       13.95      3.31 o
   1  16   1       15.70       16.03      3.52 o
   2  16   1        0.02        3.04      2.56 o
   3  16   1        1.89        1.34      3.34 o
   4  16   1        4.94        3.67      2.83 o
   5  16   1       14.67       18.03      6.01 o
  -2  17   1        6.43        2.67      3.34 o
  -1  17   1       14.04       15.36      5.34 o
   0  17   1        1.20       -2.00      3.34 o
   1  17   1        0.00        3.67      3.31 o
   2  17   1        5.73        1.00      2.83 o
 -14   0   2       26.09       18.70      5.34 o
 -12   0   2        1.63       11.35      4.67 o
 -10   0   2       45.63       43.40      4.65 o
  -8   0   2       28.25       27.31     10.68 o
  -6   0   2     1901.02     2023.92     27.86 o
  -4   0   2     3927.59     4393.99     46.74 o
  -2   0   2    64108.67    65550.30    653.03 o
   2   0   2     4791.69     4962.00     70.78 o
   4   0   2        4.17       17.36      2.67 o
   6   0   2      135.31      147.57      9.35 o
   8   0   2      118.12      128.21     10.02 o
  10   0   2       15.82        9.69      3.34 o
  12   0   2        4.92        6.73      2.72 o
  14   0   2       31.44       25.37      6.68 o
 -14   1   2        5.27        2.57      5.68 o
 -13   1   2        5.18       12.99      3.04 o
 -12   1   2       21.38       21.53      3.50 o
 -11   1   2       34.52       36.04      3.82 o
 -10   1   2      164.47      160.29      8.35 o
  -9   1   2        0.44        0.43      1.27 o
  -8   1   2       33.57       35.72      3.70 o
  -7   1   2      177.46      176.41      4.83 o
  -6   1   2      573.94      658.80     12.69 o
  -5   1   2     1158.04     1278.02     15.29 o
  -4   1   2       23.25       31.67      1.39 o
  -3   1   2       40.61       41.73      1.65 o
  -2   1   2      650.78      718.93      6.10 o
  -1   1   2     1169.51     1273.80     13.63 o
   0   1   2        4.42        7.41      0.67 o
   1   1   2     2346.32     2499.93     27.25 o
   2   1   2      450.66      486.45      8.03 o
   3   1   2        0.89        1.34      1.34 o
   4   1   2      504.05      534.60     14.69 o
   5   1   2      118.12      138.22      5.67 o
   6   1   2      719.94      832.17     16.28 o
   7   1   2       22.64       26.27      4.67 o
   8   1   2      589.31      657.66     16.28 o
   9   1   2       63.45       61.69      4.19 o
  10   1   2        2.28        2.96      1.94 o
  11   1   2        0.34        2.65      1.72 o
  12   1   2       53.26       53.22      4.59 o
  13   1   2        3.93       -1.58      2.56 o
  14   1   2        2.67        1.34      4.01 o
 -14   2   2        0.04       -3.34      3.34 o
 -13   2   2        0.01       -1.55      3.10 o
 -12   2   2       13.53       17.87      3.04 o
 -11   2   2       12.51       11.98      2.55 o
 -10   2   2        0.03       -1.64      1.97 o
  -9   2   2        6.67       10.20      2.03 o
  -8   2   2       38.33       32.94      3.31 o
  -7   2   2        6.83        7.69      1.02 o
  -6   2   2       29.01       23.42      4.39 o
  -5   2   2      309.79      314.73     16.69 o
  -4   2   2      238.25      248.57      5.89 o
  -3   2   2      222.46      216.91      7.01 o
  -2   2   2      883.31      892.44      6.92 o
  -1   2   2      165.68      186.79      2.41 o
   0   2   2      362.52      397.64     11.08 o
   1   2   2    10286.52    10761.40    109.71 o
   2   2   2     9295.95     9587.33    123.05 o
   3   2   2      372.67      362.17      7.18 o
   4   2   2      560.70      607.25     23.04 o
   5   2   2       94.12      111.60      6.34 o
   6   2   2        0.08        4.53      2.09 o
   7   2   2       58.37       61.32      4.72 o
   8   2   2      115.50      115.84      5.20 o
   9   2   2       41.52       40.69      3.54 o
  10   2   2       13.74       14.89      2.75 o
  11   2   2        3.54        2.67      3.00 o
  12   2   2       81.35       79.09      6.52 o
  13   2   2        8.12        4.86      5.68 o
  14   2   2        9.28       10.68      4.01 o
 -14   3   2        5.47       -0.15      3.04 o
 -13   3   2        0.62       -1.00      3.00 o
 -12   3   2        2.66        2.51      2.03 o
 -11   3   2       52.91       48.73      4.21 o
 -10   3   2      404.30      384.33     16.03 o
  -9   3   2       12.85       10.54      2.03 o
  -8   3   2        3.56        3.34      1.60 o
  -7   3   2      123.17      114.97      5.68 o
  -6   3   2       32.86       36.64      3.00 o
  -5   3   2       64.23       77.51      3.52 o
  -4   3   2       20.95       17.08      1.60 o
  -3   3   2     1483.53     1596.64     15.12 o
  -2   3   2      786.55      839.70      8.59 o
  -1   3   2       33.50       27.05      1.42 o
   0   3   2       13.85       15.36      3.00 o
   1   3   2     1568.45     1445.03    149.91 o
   2   3   2       70.62       63.56      4.69 o
   3   3   2      165.73      187.64      8.01 o
   4   3   2      133.70      133.54     16.69 o
   5   3   2       10.86        5.43      3.00 o
   6   3   2      555.53      595.91     13.45 o
   7   3   2       73.19       65.83      4.17 o
   8   3   2      233.18      221.38     11.69 o
   9   3   2       83.22       80.83     13.02 o
  10   3   2       16.15       16.23      2.72 o
  11   3   2       17.22       17.34      3.21 o
  12   3   2        0.63        3.40      2.56 o
  13   3   2        1.08        6.27      3.04 o
 -14   4   2        5.01        3.80      3.04 o
 -13   4   2       12.30       14.69      3.78 o
 -12   4   2       11.93        8.01      3.31 o
 -11   4   2        3.77        6.27      1.75 o
 -10   4   2        0.13        0.37      2.61 o
  -9   4   2       71.46       72.38      4.42 o
  -8   4   2        0.36       -0.45      1.67 o
  -7   4   2      421.24      427.60     20.70 o
  -6   4   2      157.99      165.35      5.89 o
  -5   4   2       40.66       37.93      2.56 o
  -4   4   2      562.91      596.32      7.54 o
  -3   4   2       78.61      101.12      2.83 o
  -2   4   2      466.26      501.93      8.01 o
  -1   4   2      264.07      291.14      8.01 o
   0   4   2       37.16       32.72      3.34 o
   1   4   2        1.39       -0.67      1.34 o
   2   4   2      761.81      823.33     18.70 o
   3   4   2      188.68      133.16     17.36 o
   4   4   2     1055.32     1030.01     46.07 o
   5   4   2       56.13       51.11      5.68 o
   6   4   2       52.60       48.67      4.67 o
   7   4   2        0.24        0.67      1.19 o
   8   4   2       13.45       12.82      2.67 o
   9   4   2        8.30        8.71      2.09 o
  10   4   2        1.59        1.56      2.34 o
  11   4   2        3.25       15.36      5.34 o
  12   4   2       10.04       17.54      3.99 o
  13   4   2       33.74       32.84      5.13 o
 -14   5   2       45.30       40.73      7.35 o
 -13   5   2       24.89       23.08      4.47 o
 -12   5   2       23.37       19.08      3.99 o
 -11   5   2        9.16       14.73      3.69 o
 -10   5   2       27.15       26.69      2.92 o
  -9   5   2       59.28       54.42      3.70 o
  -8   5   2        0.98        0.76      1.60 o
  -7   5   2        6.24        6.40      0.89 o
  -6   5   2       28.20       23.03      1.49 o
  -5   5   2       71.71       63.71      6.34 o
  -4   5   2      143.70      128.21      6.68 o
  -3   5   2       52.22       70.11      4.67 o
  -2   5   2       10.04       18.03      2.00 o
  -1   5   2      561.11      621.40     11.02 o
   0   5   2      317.08      356.58     11.35 o
   1   5   2        5.58        6.68      2.00 o
   2   5   2       12.75        7.35      2.67 o
   3   5   2       24.08       34.05      4.01 o
   4   5   2       66.03       49.68      9.01 o
   5   5   2      276.18      224.23     23.37 o
   6   5   2      642.00      611.26     36.39 o
   7   5   2      224.28      196.65     22.04 o
   8   5   2      112.47       87.43      8.01 o
   9   5   2       26.70       20.03      4.67 o
  10   5   2        6.63        5.34      4.01 o
  11   5   2        3.27        2.67      3.34 o
  12   5   2       19.05       27.31      7.35 o
  13   5   2       36.47       36.79      5.68 o
 -13   6   2       22.44       23.19      4.67 o
 -12   6   2        6.38        7.89      3.69 o
 -11   6   2       21.83       25.23      5.34 o
 -10   6   2       62.73       51.66      5.41 o
  -9   6   2        2.75        0.67      2.67 o
  -8   6   2       86.59       87.87     18.70 o
  -7   6   2       56.22       50.08      5.34 o
  -6   6   2       15.07       20.03      3.34 o
  -5   6   2      118.24      118.86      7.35 o
  -4   6   2      176.86      162.26      8.01 o
  -3   6   2     1310.33     1307.44     26.71 o
  -2   6   2       54.28       54.09      4.01 o
  -1   6   2      180.36      218.13      6.36 o
   0   6   2        0.01        0.67      0.94 o
   1   6   2       11.77        3.34      2.00 o
   2   6   2       57.87       58.76      5.34 o
   3   6   2        8.90        2.67      2.00 o
   4   6   2        6.03        4.67      2.67 o
   5   6   2      239.85      244.39     12.02 o
   6   6   2      113.72       87.27     13.02 o
   7   6   2      142.30      136.89     10.02 o
   8   6   2        3.97       10.02      4.01 o
   9   6   2        3.64        5.34      4.01 o
  10   6   2       46.69       44.74      7.35 o
  11   6   2        2.14        2.00      3.34 o
  12   6   2       41.83       41.15      5.41 o
  13   6   2        0.68        3.34      4.01 o
 -13   7   2       21.26       14.69      6.01 o
 -12   7   2        0.11        5.04      2.56 o
 -11   7   2       16.76       17.06      3.99 o
 -10   7   2        3.58        9.35      3.31 o
  -9   7   2       18.36       12.69      4.01 o
  -8   7   2        7.86        5.34      2.67 o
  -7   7   2        3.30        3.34      2.67 o
  -6   7   2        1.88        0.00      2.00 o
  -5   7   2      262.46      226.37     10.68 o
  -4   7   2       61.13       52.75      4.67 o
  -3   7   2      721.98      750.54     19.36 o
  -2   7   2      215.83      232.37      9.35 o
  -1   7   2        1.52        0.53      1.11 o
   0   7   2       23.36       40.62      3.00 o
   1   7   2      631.09      457.02    106.84 o
   2   7   2      148.42      144.23      8.01 o
   3   7   2      274.76      285.79     12.02 o
   4   7   2       65.60       58.76      6.01 o
   5   7   2     1096.47     1047.02     28.05 o
   6   7   2      137.44      124.20      9.35 o
   7   7   2      434.81      420.01     18.03 o
   8   7   2        9.87        9.35      4.01 o
   9   7   2      209.28      219.69     14.69 o
  10   7   2       20.85       24.04      6.01 o
  11   7   2       57.65       62.10      8.68 o
  12   7   2        1.68        3.52      7.35 o
 -12   8   2       11.16        7.24      3.04 o
 -11   8   2       26.24       27.38      4.65 o
 -10   8   2        6.34       16.55      7.35 o
  -9   8   2       78.63       76.51      6.08 o
  -8   8   2       18.59       28.05      5.34 o
  -7   8   2       14.47       11.35      3.34 o
  -6   8   2       18.80       14.69      3.34 o
  -5   8   2       18.99       15.36      3.34 o
  -4   8   2       80.54       70.78      6.01 o
  -3   8   2      657.33      609.65     18.03 o
  -2   8   2     1170.46     1161.16     19.56 o
  -1   8   2        9.48       16.05      2.36 o
   0   8   2        4.80        5.15      1.60 o
   1   8   2      481.41      347.91     79.13 o
   2   8   2      311.77      296.48     12.69 o
   3   8   2     1777.20     1744.15     37.39 o
   4   8   2       60.92       48.75      6.01 o
   5   8   2      279.82      248.40     13.35 o
   6   8   2       28.80       22.04      4.67 o
   7   8   2       59.80       66.77      7.35 o
   8   8   2      133.33      144.90     11.35 o
   9   8   2       35.98       39.40      7.35 o
  10   8   2      129.71      120.19     11.35 o
  11   8   2       14.31        6.01      4.01 o
  12   8   2       19.20       13.98      3.52 o
 -12   9   2        0.29        7.35      4.67 o
 -11   9   2        5.46        5.95      4.34 o
 -10   9   2        8.64       13.13      3.52 o
  -9   9   2        5.54        2.97      2.09 o
  -8   9   2       72.87       76.12      8.01 o
  -7   9   2      127.78      126.87      9.35 o
  -6   9   2       85.80       82.80      7.35 o
  -5   9   2        3.95       10.02      3.34 o
  -4   9   2       82.75       75.46      6.68 o
  -3   9   2        1.09        0.67      2.00 o
  -2   9   2       22.90       22.61      2.83 o
  -1   9   2      345.76      335.10      9.88 o
   0   9   2     1644.64     1574.19     25.01 o
   1   9   2       34.87       42.40      3.78 o
   2   9   2      336.47      265.76     13.35 o
   3   9   2       99.67       87.47      8.01 o
   4   9   2      131.88      117.52      9.35 o
   5   9   2       42.42       36.73      5.34 o
   6   9   2       88.73       91.48      8.68 o
   7   9   2      113.74      116.19     10.02 o
   8   9   2       10.89        9.35      4.01 o
   9   9   2        5.56        1.34      3.34 o
  10   9   2        3.18        3.34      4.01 o
  11   9   2        5.34        4.67      4.01 o
  12   9   2        2.21       -4.67      4.67 o
 -11  10   2        9.90       12.02      4.67 o
 -10  10   2       23.44       21.48      4.01 o
  -9  10   2       44.70       46.16      7.01 o
  -8  10   2      220.58      199.99     14.02 o
  -7  10   2        1.00        5.34      3.34 o
  -6  10   2       57.68       54.75      6.68 o
  -5  10   2        0.01        2.00      2.67 o
  -4  10   2       66.55       58.09      6.01 o
  -3  10   2        0.81        4.54      2.34 o
  -2  10   2      609.81      549.17     13.87 o
  -1  10   2        0.03        1.00      1.89 o
   0  10   2       26.76       30.63      2.13 o
   1  10   2       20.52       26.71      3.52 o
   2  10   2        6.37        7.68      2.36 o
   3  10   2        9.51        9.35      3.34 o
   4  10   2       11.57       14.69      4.01 o
   5  10   2        0.48        4.01      2.67 o
   6  10   2       21.22       22.04      4.67 o
   7  10   2        3.71       -3.34      3.34 o
   8  10   2        1.85        1.34      2.67 o
   9  10   2        4.22        1.34      3.34 o
  10  10   2        4.93        0.67      4.01 o
  11  10   2        0.05        1.67      2.36 o
 -11  11   2        1.69        8.68      4.67 o
 -10  11   2       46.47       38.73      8.01 o
  -9  11   2       12.61       11.58      3.21 o
  -8  11   2        0.09        0.00      1.89 o
  -7  11   2       14.18       15.36      3.34 o
  -6  11   2       58.15       71.45      8.01 o
  -5  11   2       12.12       10.68      3.34 o
  -4  11   2        0.99       -0.38      1.60 o
  -3  11   2        3.22        2.60      2.34 o
  -2  11   2       15.24       12.48      3.04 o
  -1  11   2       18.09       22.40      3.21 o
   0  11   2      177.54      172.42      9.01 o
   1  11   2       73.30       72.87      8.01 o
   2  11   2        0.72        4.01      1.89 o
   3  11   2        4.50        5.34      3.34 o
   4  11   2       46.00       46.07      6.68 o
   5  11   2        1.13       -1.34      2.67 o
   6  11   2        0.00        2.00      3.34 o
   7  11   2        0.31       -4.01      4.01 o
   8  11   2       11.83       13.35      4.67 o
   9  11   2        1.67        2.00      3.34 o
  10  11   2        1.33       -4.67      4.67 o
 -10  12   2        1.79        1.34      3.34 o
  -9  12   2        3.27        1.34      4.01 o
  -8  12   2       18.82       10.26      2.22 o
  -7  12   2       12.21       10.68      2.83 o
  -6  12   2        0.91        5.74      3.00 o
  -5  12   2       37.81       39.84      3.68 o
  -4  12   2       14.34       17.16      3.00 o
  -3  12   2        4.34        6.21      1.85 o
  -2  12   2       31.96       34.35      3.99 o
  -1  12   2       36.34       36.15      3.99 o
   0  12   2        0.14        8.42      4.01 o
   1  12   2      213.85      225.64      9.67 o
   2  12   2        0.45        2.34      3.00 o
   3  12   2       88.56       96.39      9.35 o
   4  12   2       14.52       20.70      5.34 o
   5  12   2       28.42       24.71      5.34 o
   6  12   2        0.72        6.01      4.01 o
   7  12   2        6.84       -4.01      4.01 o
   8  12   2       16.89       14.02      4.67 o
   9  12   2       28.39       36.06      7.35 o
  10  12   2       49.11       46.07      8.01 o
  -9  13   2        1.77        0.67      2.67 o
  -8  13   2        0.05       -1.34      3.34 o
  -7  13   2       24.86       26.04      6.01 o
  -6  13   2        0.47        1.19      1.75 o
  -5  13   2       30.94       25.13      4.04 o
  -4  13   2       29.09       25.07      4.67 o
  -3  13   2       19.06       15.70      3.21 o
  -2  13   2        7.90        7.18      3.00 o
  -1  13   2       45.85       44.98      4.94 o
   0  13   2       29.51       32.34      4.17 o
   1  13   2       92.54       97.45      6.83 o
   2  13   2        8.09       10.63      3.04 o
   3  13   2       81.14       74.02      6.36 o
   4  13   2      151.99      155.27      8.97 o
   5  13   2        0.08       -2.83      2.83 o
   6  13   2        0.12       -0.67      3.34 o
   7  13   2       13.29       11.35      4.01 o
   8  13   2       34.90       22.04      5.34 o
   9  13   2        6.05       10.68      4.67 o
  -8  14   2        0.78       -4.01      4.01 o
  -7  14   2        4.30        6.68      5.34 o
  -6  14   2       60.05       82.80     10.02 o
  -5  14   2        0.18       -2.54      4.34 o
  -4  14   2      123.23      152.44      8.93 o
  -3  14   2        9.45       11.66      3.04 o
  -2  14   2      309.07      337.79     14.02 o
  -1  14   2       29.84       35.83      7.68 o
   0  14   2       60.91       66.69      5.89 o
   1  14   2       14.17       15.39      3.31 o
   2  14   2        9.86        4.34      2.36 o
   3  14   2        6.23        6.68      2.83 o
   4  14   2       65.42       61.35      5.89 o
   5  14   2        0.11       -2.34      2.83 o
   6  14   2        4.02        5.70      3.04 o
   7  14   2      123.22      116.86     12.02 o
   8  14   2        0.15       -4.01      4.01 o
  -6  15   2       16.62       14.69      6.01 o
  -5  15   2       59.27       72.12     10.02 o
  -4  15   2        9.02       14.02      5.34 o
  -3  15   2        0.91        0.21      6.01 o
  -2  15   2       19.94       18.66      6.34 o
  -1  15   2        3.08       -1.00      4.34 o
   0  15   2       24.27       32.14      4.72 o
   1  15   2       46.64       59.76      6.14 o
   2  15   2        8.88       12.26      3.52 o
   3  15   2       99.14       97.66      7.55 o
   4  15   2        0.07        0.33      2.83 o
   5  15   2        6.81       11.35      5.01 o
   6  15   2       57.58       59.96      9.68 o
  -5  16   2       22.76       34.72      7.35 o
  -4  16   2       37.79       48.08      8.68 o
  -3  16   2        0.87       10.02      4.67 o
  -2  16   2       12.78        8.01      4.01 o
  -1  16   2        2.56       -0.18      5.68 o
   0  16   2       15.17       13.32      4.34 o
   1  16   2        1.15        2.67      2.83 o
   2  16   2       13.93        9.82      5.68 o
   3  16   2       58.09       62.48      6.14 o
   4  16   2        0.35        2.00      2.56 o
   5  16   2       21.76       25.37      6.01 o
  -1  17   2       14.38       15.36      5.34 o
   0  17   2       13.06       10.02      5.34 o
   1  17   2        2.40        1.70      3.34 o
   2  17   2        0.53        9.06      3.21 o
 -13   0   3        0.56        0.67      3.34 o
 -11   0   3       12.24       17.36      4.67 o
  -9   0   3      137.00      150.48      7.55 o
  -7   0   3      179.48      184.59      7.35 o
  -5   0   3      497.66      593.50     11.56 o
  -3   0   3     2590.82     2764.98     78.13 o
  -1   0   3      804.90      955.76     23.04 o
   1   0   3     3611.21     3763.40     53.42 o
   3   0   3       57.52       46.07      4.01 o
   5   0   3     1046.65     1110.46     26.04 o
   7   0   3      291.63      319.18     14.69 o
   9   0   3        5.07        1.34      2.67 o
  11   0   3        0.06       -1.76      3.34 o
  13   0   3       14.93       24.62      7.35 o
 -14   1   3        1.31        1.34      2.36 o
 -13   1   3        1.01        6.56      2.56 o
 -12   1   3       12.91       12.91      2.70 o
 -11   1   3        3.99        2.83      1.85 o
 -10   1   3        3.98        4.20      2.03 o
  -9   1   3        0.05       -0.36      1.52 o
  -8   1   3       27.09       32.58      2.81 o
  -7   1   3        1.39        3.20      1.13 o
  -6   1   3     1489.62     1583.81     16.43 o
  -5   1   3     1769.91     1977.17     18.18 o
  -4   1   3     2441.31     2752.23     28.05 o
  -3   1   3     8416.88     8804.93    107.63 o
  -2   1   3     1755.49     1937.12     13.96 o
  -1   1   3     4334.01     4741.62     67.78 o
   0   1   3     4904.41     5087.36     34.46 o
   1   1   3    15550.81    16246.23    157.38 o
   2   1   3     4091.33     4205.23     43.44 o
   3   1   3      211.81      204.33      5.67 o
   4   1   3       54.69       68.52      3.78 o
   5   1   3      116.32      138.48      6.01 o
   6   1   3        2.61        6.01      2.36 o
   7   1   3        5.81        7.68      2.83 o
   8   1   3       47.00       52.34      4.94 o
   9   1   3        2.44        3.67      2.83 o
  10   1   3       53.09       49.62      4.67 o
  11   1   3        2.35        4.95      2.12 o
  12   1   3       22.04       23.62      3.64 o
  13   1   3       21.83       17.92      3.44 o
  14   1   3        0.59        6.01      4.01 o
 -14   2   3        3.84        6.68      4.67 o
 -13   2   3       32.24       29.86      3.82 o
 -12   2   3      155.97      142.45      7.19 o
 -11   2   3      107.41      106.88      5.76 o
 -10   2   3        4.69        3.07      1.85 o
  -9   2   3      282.22      293.09      8.60 o
  -8   2   3        0.32        0.91      2.89 o
  -7   2   3       59.15       69.68      3.59 o
  -6   2   3        1.56       -0.92      1.16 o
  -5   2   3     1902.62     2033.28     21.43 o
  -4   2   3      120.19      139.37      3.68 o
  -3   2   3      136.18      157.52      2.60 o
  -2   2   3     1537.02     1568.90     15.61 o
  -1   2   3      917.55     1003.25     22.91 o
   0   2   3      787.43      817.17     10.08 o
   1   2   3      123.68      123.84      2.51 o
   2   2   3       91.88       97.32      2.75 o
   3   2   3      340.97      346.68      8.37 o
   4   2   3     1030.37     1162.18     18.17 o
   5   2   3      615.73      631.54     13.45 o
   6   2   3       88.43      101.01      5.41 o
   7   2   3        5.51       10.20      2.56 o
   8   2   3       85.91       93.52      7.35 o
   9   2   3       18.67       16.37      2.50 o
  10   2   3       20.08       25.67      4.02 o
  11   2   3       17.00       17.00      3.33 o
  12   2   3        4.80        1.14      1.58 o
  13   2   3       12.70       14.93      3.99 o
 -14   3   3       12.15        5.34      4.01 o
 -13   3   3        6.33        2.00      2.36 o
 -12   3   3        6.14        2.85      2.56 o
 -11   3   3       26.26       29.11      3.29 o
 -10   3   3       17.69       20.12      3.33 o
  -9   3   3       23.23       22.86      2.55 o
  -8   3   3        5.52        4.61      1.37 o
  -7   3   3        0.43        0.71      1.05 o
  -6   3   3      330.14      345.72      8.73 o
  -5   3   3      605.88      638.21     18.03 o
  -4   3   3      117.92      142.23      4.25 o
  -3   3   3       19.32       25.53      2.00 o
  -2   3   3      735.52      743.91      8.14 o
  -1   3   3      398.61      421.78     13.69 o
   0   3   3      213.46      183.42      3.83 o
   1   3   3      255.22      302.97      6.34 o
   2   3   3      123.86      148.08      4.05 o
   3   3   3     2774.34     2787.43     30.71 o
   4   3   3     2500.94     2685.57     32.81 o
   5   3   3      246.84      297.00      8.73 o
   6   3   3        7.49        6.65      2.52 o
   7   3   3        2.35        5.61      2.22 o
   8   3   3       21.76       20.18      2.42 o
   9   3   3       15.09       19.74      3.21 o
  10   3   3       14.48       14.57      3.00 o
  11   3   3        4.81        6.79      2.72 o
  12   3   3        0.14        5.96      3.04 o
  13   3   3        4.77        3.67      2.72 o
 -14   4   3       80.13       70.59      7.22 o
 -13   4   3        0.31       -1.76      2.67 o
 -12   4   3       59.50       66.61      8.68 o
 -11   4   3       32.58       35.52      3.54 o
 -10   4   3       58.97       54.75      4.25 o
  -9   4   3       83.81       76.01      4.29 o
  -8   4   3      121.86      127.50      5.20 o
  -7   4   3       81.07       73.87      8.01 o
  -6   4   3        0.30        1.11      1.67 o
  -5   4   3       56.43       59.50      2.85 o
  -4   4   3      269.56      254.64      5.29 o
  -3   4   3      986.37     1111.41     13.87 o
  -2   4   3      145.82      179.62      6.01 o
  -1   4   3     2237.16     2417.79     28.46 o
   0   4   3      253.07      246.62      5.34 o
   1   4   3      339.54      350.02     16.03 o
   2   4   3     2645.96     2945.42     48.08 o
   3   4   3      113.78       82.77     10.02 o
   4   4   3      211.93      234.70     15.69 o
   5   4   3      161.04      148.24      4.94 o
   6   4   3      475.86      470.91     40.06 o
   7   4   3       20.54       17.62      5.01 o
   8   4   3       29.93       28.00      3.21 o
   9   4   3        1.71        1.17      2.00 o
  10   4   3       12.43        8.01      4.01 o
  11   4   3       33.61       44.07      8.01 o
  12   4   3        0.02        2.57      3.04 o
  13   4   3        4.02        8.81      6.01 o
 -13   5   3       41.29       47.64      5.67 o
 -12   5   3       17.21       11.35      3.31 o
 -11   5   3        2.90        6.34      6.01 o
 -10   5   3        0.22        1.02      1.80 o
  -9   5   3       14.49       11.73      1.90 o
  -8   5   3      133.41      138.05      4.14 o
  -7   5   3      117.60      106.24      6.63 o
  -6   5   3      174.00      180.86      4.50 o
  -5   5   3       41.36       38.03      2.22 o
  -4   5   3      232.40      224.36      8.68 o
  -3   5   3       13.20       16.03      2.00 o
  -2   5   3      624.37      678.43     14.69 o
  -1   5   3     3221.72     3389.78     30.01 o
   0   5   3     1462.01     1649.50     32.39 o
   1   5   3       17.05       10.02      2.00 o
   2   5   3        3.02        0.67      2.00 o
   3   5   3        1.93        1.34      2.00 o
   4   5   3      129.51      110.89     21.37 o
   5   5   3       90.72       77.85     10.35 o
   6   5   3       88.50       79.55     11.02 o
   7   5   3        3.15        3.34      1.24 o
   8   5   3       34.87       29.46      4.67 o
   9   5   3        5.17       10.68      4.01 o
  10   5   3        2.18        5.34      4.67 o
  11   5   3        2.81        0.67      3.34 o
  12   5   3        2.51       14.02      5.34 o
  13   5   3       34.08       38.91      7.35 o
 -13   6   3        5.23        8.39      7.01 o
 -12   6   3       40.08       44.74      5.61 o
 -11   6   3        4.16        9.61      3.04 o
 -10   6   3       46.81       44.52      4.94 o
  -9   6   3       31.53       31.72      3.07 o
  -8   6   3        8.50        9.29      2.56 o
  -7   6   3      128.01      122.20      8.01 o
  -6   6   3       19.68       28.71      4.01 o
  -5   6   3       40.78       48.75      4.67 o
  -4   6   3        1.03        3.34      2.00 o
  -3   6   3      229.73      235.71      8.68 o
  -2   6   3      153.86      176.95      7.35 o
  -1   6   3     1632.78     1747.20     30.38 o
   0   6   3      350.02      332.35      7.44 o
   1   6   3        1.95        2.00      2.00 o
   2   6   3     1036.11     1028.99     24.04 o
   3   6   3      568.20      546.21     17.36 o
   4   6   3       78.12       84.14      6.68 o
   5   6   3       65.94       73.45      6.68 o
   6   6   3      109.33       92.94     18.03 o
   7   6   3      134.06      141.56     10.68 o
   8   6   3      379.56      409.99     19.36 o
   9   6   3       48.43       41.40      6.68 o
  10   6   3       32.70       32.05      6.68 o
  11   6   3       13.48       14.02      5.34 o
  12   6   3        5.04        4.01      3.34 o
 -13   7   3       20.02        8.68      5.34 o
 -12   7   3        2.90        9.68      3.67 o
 -11   7   3       59.19       56.35      5.78 o
 -10   7   3       11.05       10.07      2.72 o
  -9   7   3       54.15       44.53      4.47 o
  -8   7   3       10.84       10.51      3.00 o
  -7   7   3      100.20       96.16      7.35 o
  -6   7   3       23.52       22.04      4.01 o
  -5   7   3      180.71      182.29      9.35 o
  -4   7   3        7.34       15.36      2.67 o
  -3   7   3       39.30       41.40      4.01 o
  -2   7   3       24.17       22.84      2.56 o
  -1   7   3      164.72      161.67      5.61 o
   0   7   3       91.92       95.68      4.77 o
   1   7   3      244.60      211.01     10.02 o
   2   7   3       47.96       44.74      5.34 o
   3   7   3      808.01      737.86     21.37 o
   4   7   3      935.87      924.83     25.37 o
   5   7   3       80.06       66.77      7.35 o
   6   7   3      228.28      213.68     12.69 o
   7   7   3       39.76       48.08      6.68 o
   8   7   3       18.55       19.36      5.34 o
   9   7   3       17.84       20.03      5.34 o
  10   7   3       10.45        8.68      4.01 o
  11   7   3       49.54       59.43      8.68 o
  12   7   3       12.53       20.03      6.01 o
 -12   8   3       60.72       56.76      9.35 o
 -11   8   3        3.75        6.23      2.72 o
 -10   8   3       93.05      100.06      9.68 o
  -9   8   3       86.10       96.22      6.56 o
  -8   8   3        1.10        0.00      1.89 o
  -7   8   3       27.66       30.05      4.67 o
  -6   8   3       19.08       10.02      2.67 o
  -5   8   3      368.18      328.53     13.35 o
  -4   8   3      134.70      124.20      8.01 o
  -3   8   3       84.19       70.11      6.01 o
  -2   8   3      234.15      207.13      7.22 o
  -1   8   3      166.86      166.48      4.61 o
   0   8   3      129.55      123.77      3.54 o
   1   8   3       37.78       37.39      5.34 o
   2   8   3      828.38      795.28     22.70 o
   3   8   3        2.76        5.34      3.34 o
   4   8   3       78.16       68.11      6.68 o
   5   8   3       87.04       68.11      7.35 o
   6   8   3      159.41      152.91     11.35 o
   7   8   3       16.10       14.69      4.67 o
   8   8   3      121.19      118.19     10.68 o
   9   8   3        5.79        4.67      4.01 o
  10   8   3       17.89       18.03      5.34 o
  11   8   3        2.15       10.68      4.67 o
  12   8   3        3.33        7.35      4.67 o
 -12   9   3        6.93        1.34      4.67 o
 -11   9   3       11.76        8.01      5.34 o
 -10   9   3        6.81        5.58      4.67 o
  -9   9   3      114.92      111.50      7.51 o
  -8   9   3        0.23        6.01      2.72 o
  -7   9   3        2.74        6.01      2.36 o
  -6   9   3      551.27      520.17     18.70 o
  -5   9   3      465.41      445.39     16.03 o
  -4   9   3       80.08       63.44      6.01 o
  -3   9   3      396.94      380.39     10.74 o
  -2   9   3      531.01      454.10     11.78 o
  -1   9   3      278.51      245.70      6.78 o
   0   9   3      458.83      429.11     11.30 o
   1   9   3        2.43        3.51      2.00 o
   2   9   3      258.24      242.39     12.69 o
   3   9   3        4.04        4.67      3.34 o
   4   9   3       16.55       14.69      4.01 o
   5   9   3      175.61      157.59     11.35 o
   6   9   3       21.33       22.70      4.67 o
   7   9   3        1.66        2.00      2.67 o
   8   9   3        9.56        5.34      3.34 o
   9   9   3        5.86       -2.00      3.34 o
  10   9   3       22.98        9.35      4.67 o
  11   9   3        0.15       10.02      4.67 o
 -11  10   3        0.12        8.01      4.67 o
 -10  10   3       36.42       20.03      6.68 o
  -9  10   3       28.79       33.05      4.47 o
  -8  10   3      163.77      145.10     19.03 o
  -7  10   3      192.00      171.36     16.03 o
  -6  10   3       53.75       52.11      4.72 o
  -5  10   3        9.54       13.35      4.01 o
  -4  10   3       16.16       12.02      2.67 o
  -3  10   3      315.49      289.72     11.69 o
  -2  10   3       11.14        6.92      1.53 o
  -1  10   3      143.13      134.80      4.61 o
   0  10   3       48.44       41.36      4.34 o
   1  10   3      192.22      176.68      7.78 o
   2  10   3       65.74       70.11      7.35 o
   3  10   3       82.46       75.46      8.01 o
   4  10   3        5.78        0.00      2.67 o
   5  10   3      174.91      169.61     12.02 o
   6  10   3        7.14       10.02      4.01 o
   7  10   3       23.33       18.03      4.67 o
   8  10   3        0.28        2.00      2.67 o
   9  10   3        2.48        6.68      4.01 o
  10  10   3        7.50        4.67      4.01 o
  11  10   3        1.17        1.34      4.01 o
 -11  11   3        1.35       -0.67      3.34 o
 -10  11   3       12.66       13.35      5.34 o
  -9  11   3       60.69       48.08      8.01 o
  -8  11   3       17.61       13.15      4.34 o
  -7  11   3        0.22        4.34      3.67 o
  -6  11   3       60.04       57.97      4.94 o
  -5  11   3       15.96       14.60      2.56 o
  -4  11   3       35.25       31.85      3.04 o
  -3  11   3       13.31        6.84      2.01 o
  -2  11   3        0.90        0.98      1.30 o
  -1  11   3       83.95       64.77      4.94 o
   0  11   3       12.39       15.97      3.04 o
   1  11   3      195.10      187.65      8.25 o
   2  11   3       88.83       96.84      6.14 o
   3  11   3        4.20        8.01      4.01 o
   4  11   3       27.20       32.72      6.01 o
   5  11   3       36.12       40.06      6.01 o
   6  11   3        0.02       -1.34      3.34 o
   7  11   3       19.74       12.69      4.67 o
   8  11   3       20.35       10.02      4.01 o
   9  11   3        3.45        8.01      4.01 o
  10  11   3        8.01       14.69      5.34 o
 -10  12   3        6.68        4.67      4.01 o
  -9  12   3      131.07      114.85     12.02 o
  -8  12   3        1.22        0.00      3.34 o
  -7  12   3        2.92        5.68      2.36 o
  -6  12   3       22.99       17.85      2.83 o
  -5  12   3       13.97       13.75      2.42 o
  -4  12   3        0.08        4.01      1.64 o
  -3  12   3        4.08        4.67      2.36 o
  -2  12   3       20.05       25.89      3.69 o
  -1  12   3       99.59      104.02      7.35 o
   0  12   3        7.17        7.68      2.36 o
   1  12   3       69.49       69.97      6.01 o
   2  12   3        9.82        6.80      2.56 o
   3  12   3        7.48        7.59      2.56 o
   4  12   3       64.20       66.11      8.01 o
   5  12   3       15.24       16.03      4.67 o
   6  12   3       54.53       60.76      8.68 o
   7  12   3       63.95       62.10      8.01 o
   8  12   3       33.96       30.72      6.68 o
   9  12   3       29.12       30.05      6.68 o
  -9  13   3        0.08       -3.34      3.34 o
  -8  13   3        0.50        3.34      3.34 o
  -7  13   3        1.12        3.62      2.72 o
  -6  13   3        1.96        2.67      2.22 o
  -5  13   3       17.33       28.42      3.99 o
  -4  13   3        0.09       -0.40      2.22 o
  -3  13   3        0.17       -0.93      2.22 o
  -2  13   3       10.97       10.49      4.34 o
  -1  13   3        0.59        0.93      2.22 o
   0  13   3       23.65       23.00      3.52 o
   1  13   3        0.08        1.78      2.09 o
   2  13   3       30.03       33.06      4.72 o
   3  13   3      140.30      148.70      8.50 o
   4  13   3      109.98      109.81      7.78 o
   5  13   3       43.46       46.07      7.35 o
   6  13   3       17.20       16.69      4.67 o
   7  13   3        1.05       10.02      4.67 o
   8  13   3        6.78        6.01      3.34 o
   9  13   3       96.50      106.17     12.02 o
  -8  14   3        1.90       -2.00      4.01 o
  -7  14   3       30.04       32.72      7.35 o
  -6  14   3       12.54        6.68      4.01 o
  -5  14   3       18.78       26.04      6.01 o
  -4  14   3       11.85       15.79      3.67 o
  -3  14   3        7.28       11.16      3.21 o
  -2  14   3       21.04       27.50      4.01 o
  -1  14   3        7.48       10.38      3.04 o
   0  14   3       42.95       44.64      4.94 o
   1  14   3        6.17        5.91      3.04 o
   2  14   3        7.64        1.26      2.09 o
   3  14   3        5.93        6.29      4.34 o
   4  14   3        0.01       -2.67      3.34 o
   5  14   3        0.37        2.91      2.56 o
   6  14   3        0.52        6.01      3.31 o
   7  14   3        2.24        0.67      3.34 o
   8  14   3       46.00       46.74      8.01 o
  -6  15   3       47.46       58.76      9.35 o
  -5  15   3       26.53       30.05      7.35 o
  -4  15   3       24.85       44.07      8.01 o
  -3  15   3       77.74       68.78      9.35 o
  -2  15   3       51.30       59.34      5.89 o
  -1  15   3      156.96      160.98     15.02 o
   0  15   3       61.83       64.06      6.08 o
   1  15   3       96.98       97.56     13.69 o
   2  15   3       12.22       14.48      3.78 o
   3  15   3        0.25       -3.67      3.67 o
   4  15   3        6.16        0.67      2.36 o
   5  15   3       10.69        3.40      2.56 o
   6  15   3        4.75       -1.67      5.68 o
  -4  16   3        2.07        9.35      6.01 o
  -3  16   3       19.89       32.05      7.35 o
  -2  16   3        7.67       22.70      6.01 o
  -1  16   3       26.73       24.71      6.01 o
   0  16   3        3.24        2.27      3.67 o
   1  16   3        0.27        3.16      2.56 o
   2  16   3        0.42        3.65      4.67 o
   3  16   3       48.52       55.71      6.14 o
   4  16   3        4.86        6.92      2.56 o
  -1  17   3        0.31        2.00      4.01 o
   0  17   3        0.99        3.34      3.34 o
   1  17   3       16.10       29.38      7.35 o
 -14   0   4        9.20       11.35      4.67 o
 -12   0   4        0.12        2.67      3.34 o
 -10   0   4      160.88      160.93     12.02 o
  -8   0   4      959.80     1012.75     32.05 o
  -6   0   4     3213.90     3356.72     61.10 o
  -4   0   4     8823.24     9656.57    336.21 o
  -2   0   4     4774.09     5086.60     57.85 o
   0   0   4     1361.76     1504.79     16.05 o
   2   0   4      199.14      201.66      7.35 o
   4   0   4        2.63        8.01      2.67 o
   6   0   4       91.06       91.48      7.35 o
   8   0   4       13.29       12.69      4.01 o
  10   0   4        0.05        4.01      4.01 o
  12   0   4       18.99       10.42      3.52 o
 -14   1   4        9.89        5.23      4.67 o
 -13   1   4        0.02        3.67      2.36 o
 -12   1   4       47.49       40.93      5.34 o
 -11   1   4       22.62       17.83      2.70 o
 -10   1   4      160.88      155.40      6.55 o
  -9   1   4      334.08      354.10     14.68 o
  -8   1   4      478.47      489.26     13.22 o
  -7   1   4       33.26       39.51      2.81 o
  -6   1   4      371.05      354.44      7.43 o
  -5   1   4       57.16       56.67      2.64 o
  -4   1   4      162.69      166.76      7.12 o
  -3   1   4        2.21        6.39      0.72 o
  -2   1   4        5.54        7.28      0.40 o
  -1   1   4     2072.20     2171.27     40.06 o
   0   1   4        2.03        4.84      0.45 o
   1   1   4      296.82      318.41     13.02 o
   2   1   4     1460.35     1526.37     19.03 o
   3   1   4      948.75     1022.49     15.34 o
   4   1   4      177.27      206.19      6.61 o
   5   1   4       16.23       13.10      2.36 o
   6   1   4      307.80      362.65     10.62 o
   7   1   4      227.16      256.42      9.44 o
   8   1   4       52.76       58.31      6.68 o
   9   1   4        1.16        0.12      6.01 o
  10   1   4      189.60      214.95     13.69 o
  11   1   4        0.17       -1.11      2.09 o
  12   1   4       54.14       39.78      6.07 o
  13   1   4        1.52        1.56      2.72 o
 -14   2   4        9.63       10.27      4.67 o
 -13   2   4        6.32        8.78      3.21 o
 -12   2   4        2.48        4.03      2.25 o
 -11   2   4        8.03        7.39      2.21 o
 -10   2   4       78.13       88.53      7.68 o
  -9   2   4       24.71       24.44      2.81 o
  -8   2   4        0.98       -0.20      1.78 o
  -7   2   4       23.84       24.52      2.25 o
  -6   2   4       98.49      111.60      4.21 o
  -5   2   4      860.11      921.87     12.29 o
  -4   2   4      868.90      913.04     10.31 o
  -3   2   4      115.53      109.98      2.31 o
  -2   2   4     1249.01     1276.90     14.17 o
  -1   2   4      114.13      120.22      2.70 o
   0   2   4     2206.61     2359.80     17.59 o
   1   2   4      234.32      275.01      3.65 o
   2   2   4     1693.32     1877.27     18.21 o
   3   2   4     2601.80     2709.60     27.52 o
   4   2   4      117.83      120.95      5.19 o
   5   2   4      301.16      302.56     11.02 o
   6   2   4      218.01      229.52      8.25 o
   7   2   4        9.95       13.60      2.83 o
   8   2   4       16.35       14.66      3.04 o
   9   2   4       17.28       23.75      4.25 o
  10   2   4       62.44       60.41      7.64 o
  11   2   4       32.13       30.28      5.01 o
  12   2   4       15.90        9.70      3.52 o
  13   2   4        8.24        6.37      3.52 o
 -14   3   4        3.06       -1.34      4.01 o
 -13   3   4       13.89        9.37      2.83 o
 -12   3   4      238.85      197.02     17.03 o
 -11   3   4       10.67       15.67      2.75 o
 -10   3   4        6.87        5.13      1.85 o
  -9   3   4        0.37       -2.09      2.09 o
  -8   3   4       12.21       12.71      1.77 o
  -7   3   4        1.07        1.94      1.25 o
  -6   3   4        2.33        3.40      1.25 o
  -5   3   4      301.31      318.53      6.33 o
  -4   3   4      456.09      518.21      7.34 o
  -3   3   4      373.21      415.26     13.36 o
  -2   3   4        6.04        5.45      0.50 o
  -1   3   4      527.20      534.24     13.70 o
   0   3   4      125.19      115.68      3.21 o
   1   3   4      249.17      254.25      9.59 o
   2   3   4      208.71      249.02      4.16 o
   3   3   4       40.55       41.43      2.20 o
   4   3   4      596.34      653.59     10.04 o
   5   3   4        2.49        6.72      1.41 o
   6   3   4       17.37       21.60      1.83 o
   7   3   4       15.32       14.98      3.04 o
   8   3   4       71.91       67.65      4.99 o
   9   3   4        7.45        7.35      2.09 o
  10   3   4      144.09      140.48     22.04 o
  11   3   4        2.71        6.01      4.67 o
  12   3   4        0.54        0.00      2.83 o
  13   3   4        0.79        1.00      4.34 o
 -14   4   4        0.35        4.16      6.68 o
 -13   4   4        3.95        7.35      3.04 o
 -12   4   4       14.15       16.74      2.90 o
 -11   4   4       37.69       41.25      3.54 o
 -10   4   4       66.76       64.37      4.29 o
  -9   4   4       41.64       39.38      3.04 o
  -8   4   4       79.77       82.00      4.38 o
  -7   4   4       65.69       66.32      3.83 o
  -6   4   4      202.73      230.30      6.01 o
  -5   4   4      261.01      290.04      5.12 o
  -4   4   4       43.53       45.48      1.45 o
  -3   4   4       90.29       91.95      3.20 o
  -2   4   4       31.72       35.31      3.00 o
  -1   4   4      856.53      950.88     17.62 o
   0   4   4        0.61        0.45      0.60 o
   1   4   4      937.67      934.95     16.69 o
   2   4   4     1471.48     1532.47     30.05 o
   3   4   4      192.59      185.06     23.70 o
   4   4   4      225.54      228.51     12.71 o
   5   4   4      127.21      115.32      8.01 o
   6   4   4      353.93      365.26     15.36 o
   7   4   4      359.47      359.93     37.06 o
   8   4   4       79.81       74.58      5.34 o
   9   4   4       94.72       85.66     20.37 o
  10   4   4        9.62       12.69      5.34 o
  11   4   4       32.97       24.71      6.68 o
  12   4   4        4.28        9.35      5.34 o
  13   4   4       43.97       39.55     11.35 o
 -13   5   4       29.00       24.74      4.44 o
 -12   5   4        3.29        7.70      3.04 o
 -11   5   4        0.21        4.53      1.75 o
 -10   5   4       17.83       20.48      2.64 o
  -9   5   4       12.87       12.41      1.95 o
  -8   5   4       26.41       21.10      1.79 o
  -7   5   4      109.81       95.88      3.35 o
  -6   5   4       51.99       53.25      2.48 o
  -5   5   4       90.46       75.18      2.71 o
  -4   5   4        0.00        0.80      1.11 o
  -3   5   4       40.47       47.02      2.56 o
  -2   5   4      204.53      245.44      5.89 o
  -1   5   4       38.67       35.01      1.71 o
   0   5   4        0.75        0.50      0.63 o
   1   5   4      427.16      466.33      7.78 o
   2   5   4        6.12        8.68      2.67 o
   3   5   4       39.47       34.05      4.01 o
   4   5   4     2074.24     1752.80    285.46 o
   5   5   4      299.58      244.73     21.70 o
   6   5   4      105.75       87.16     14.69 o
   7   5   4      134.52      124.95     23.70 o
   8   5   4        2.26        5.34      4.01 o
   9   5   4       69.00       67.44      8.01 o
  10   5   4        0.10       -2.00      3.34 o
  11   5   4       25.81       26.71      6.68 o
  12   5   4       19.15       24.04      6.68 o
  13   5   4        6.84       13.35      6.01 o
 -13   6   4       11.92        6.01      4.67 o
 -12   6   4        1.13       14.22      3.83 o
 -11   6   4        7.81       13.06      5.68 o
 -10   6   4       22.14       29.50      3.99 o
  -9   6   4       12.12       12.07      2.56 o
  -8   6   4       27.86       16.93      2.72 o
  -7   6   4        2.47        2.84      1.09 o
  -6   6   4        2.58        4.54      1.11 o
  -5   6   4      329.36      230.39     71.11 o
  -4   6   4       32.22       36.73      3.34 o
  -3   6   4      313.15      348.38      7.99 o
  -2   6   4      221.61      239.24      5.32 o
  -1   6   4       35.65       52.84      2.31 o
   0   6   4      386.40      391.42     34.39 o
   1   6   4      305.19      337.88     12.69 o
   2   6   4        8.66       21.37      3.34 o
   3   6   4       50.55       58.76      5.34 o
   4   6   4        2.50        4.67      2.67 o
   5   6   4       97.74       83.47      7.35 o
   6   6   4      349.28      329.87     15.36 o
   7   6   4       12.68       13.35      4.67 o
   8   6   4        0.29        0.67      3.34 o
   9   6   4        2.64        6.01      3.34 o
  10   6   4       22.97       37.39      7.35 o
  11   6   4        2.00        0.00      4.01 o
  12   6   4       34.30       26.71      6.68 o
 -13   7   4       38.78       24.04      7.35 o
 -12   7   4        0.52       -4.67      4.67 o
 -11   7   4       24.36       27.75      4.32 o
 -10   7   4        2.45        5.22      2.56 o
  -9   7   4       11.10        9.96      2.56 o
  -8   7   4       10.22       15.82      3.67 o
  -7   7   4      145.99      130.25      6.41 o
  -6   7   4       29.17       24.27      2.72 o
  -5   7   4       88.74       74.58      4.17 o
  -4   7   4      165.78      150.77      8.68 o
  -3   7   4       32.38       37.32      4.67 o
  -2   7   4       33.96       38.17      2.86 o
  -1   7   4       30.15       31.49      1.85 o
   0   7   4      161.73      150.40      9.25 o
   1   7   4        1.40        4.01      2.67 o
   2   7   4       11.24        5.34      3.34 o
   3   7   4      778.85      735.19     22.04 o
   4   7   4        9.65       13.35      4.01 o
   5   7   4      564.34      546.88     20.03 o
   6   7   4        5.91       10.68      4.01 o
   7   7   4       41.44       30.72      5.34 o
   8   7   4        0.03       -2.00      4.01 o
   9   7   4        9.07        8.01      4.01 o
  10   7   4        6.20       14.69      5.34 o
  11   7   4        4.01       10.68      4.67 o
  12   7   4       18.16       17.36      6.01 o
 -12   8   4        0.41       -1.34      3.34 o
 -11   8   4      127.14      124.20     13.35 o
 -10   8   4        3.11        8.63      2.83 o
  -9   8   4        9.56        6.86      3.00 o
  -8   8   4        2.79        7.16      4.34 o
  -7   8   4       27.32       24.99      3.34 o
  -6   8   4      220.17      194.44      8.68 o
  -5   8   4       34.68       38.79      3.52 o
  -4   8   4      622.90      586.72     12.72 o
  -3   8   4        0.54        1.34      1.34 o
  -2   8   4       28.97       28.19      2.11 o
  -1   8   4      497.42      458.13      9.30 o
   0   8   4       40.76       34.40      2.01 o
   1   8   4      298.01      287.80     13.35 o
   2   8   4        2.21        8.01      3.34 o
   3   8   4       51.71       38.73      5.34 o
   4   8   4        6.50        3.34      2.67 o
   5   8   4        3.86        4.01      2.67 o
   6   8   4      103.58      106.17      9.35 o
   7   8   4       13.07       10.02      4.67 o
   8   8   4      143.78      142.90     12.02 o
   9   8   4        9.30       14.02      4.67 o
  10   8   4       33.17       38.73      7.35 o
  11   8   4       11.81       12.69      5.34 o
  12   8   4        0.00       -4.67      4.67 o
 -12   9   4       23.05       28.05      6.68 o
 -11   9   4       12.56       17.36      6.01 o
 -10   9   4       71.08       66.77      9.35 o
  -9   9   4       62.48       59.89      6.01 o
  -8   9   4      164.25      161.75      8.17 o
  -7   9   4       19.63       18.79      2.83 o
  -6   9   4        6.53       10.33      2.67 o
  -5   9   4      161.56      152.73      6.56 o
  -4   9   4       16.71       19.29      3.34 o
  -3   9   4      189.50      177.37      9.97 o
  -2   9   4      681.86      588.48     16.36 o
  -1   9   4      198.09      178.79      5.15 o
   0   9   4      611.04      514.98     12.45 o
   1   9   4      102.76       75.30      4.94 o
   2   9   4        3.17        6.68      3.34 o
   3   9   4       19.17       20.70      4.67 o
   4   9   4        9.26       18.03      4.67 o
   5   9   4      171.36      164.93     11.35 o
   6   9   4        4.23        8.68      4.01 o
   7   9   4       16.46       20.70      5.34 o
   8   9   4        3.23        0.00      3.34 o
   9   9   4        5.43       10.68      5.34 o
  10   9   4        0.07       -0.67      3.34 o
  11   9   4        0.74        7.35      4.67 o
 -11  10   4       11.49       14.02      5.34 o
 -10  10   4      170.72      150.24     14.02 o
  -9  10   4        8.52       10.02      4.67 o
  -8  10   4      201.87      198.75     24.37 o
  -7  10   4       11.06        6.68      2.09 o
  -6  10   4        0.00        0.33      1.89 o
  -5  10   4        4.06        7.40      1.89 o
  -4  10   4      273.93      257.01      7.50 o
  -3  10   4        0.08        3.28      1.44 o
  -2  10   4       63.33       63.50      3.51 o
  -1  10   4        5.83       10.78      1.49 o
   0  10   4      170.64      148.48      7.04 o
   1  10   4       30.46       22.31      3.21 o
   2  10   4       11.56        6.01      3.34 o
   3  10   4       31.77       26.04      5.34 o
   4  10   4        3.07        4.01      3.34 o
   5  10   4        0.21        0.00      3.34 o
   6  10   4        1.61        2.67      3.34 o
   7  10   4       50.55       49.41      7.35 o
   8  10   4        7.75        6.01      4.01 o
   9  10   4        2.92        2.67      4.01 o
  10  10   4        0.23        3.34      4.01 o
  11  10   4        1.42        0.00      3.34 o
 -11  11   4        6.33       14.69      5.34 o
 -10  11   4        2.71        2.67      4.01 o
  -9  11   4       36.68       25.37      6.01 o
  -8  11   4        4.27        2.00      3.34 o
  -7  11   4       32.50       24.11      3.31 o
  -6  11   4       33.38       28.74      4.01 o
  -5  11   4        8.04        9.41      1.94 o
  -4  11   4       28.11       27.14      3.68 o
  -3  11   4       39.71       43.01      3.11 o
  -2  11   4        0.03        1.34      1.19 o
  -1  11   4      120.28      116.90      6.56 o
   0  11   4       23.97       16.28      2.83 o
   1  11   4      110.83      112.94      7.35 o
   2  11   4       94.68      100.28      6.36 o
   3  11   4        3.61        4.67      3.34 o
   4  11   4       20.02       34.05      6.01 o
   5  11   4       12.49       16.69      4.67 o
   6  11   4       34.35       33.39      6.68 o
   7  11   4        0.54        2.00      3.34 o
   8  11   4       16.30       11.35      4.67 o
   9  11   4       12.57        7.35      4.67 o
  10  11   4        2.68       13.35      5.34 o
 -10  12   4       29.92       35.39      7.35 o
  -9  12   4       13.15        6.01      4.67 o
  -8  12   4        5.79        4.67      3.34 o
  -7  12   4       38.32       28.05      6.01 o
  -6  12   4       13.26       14.45      2.50 o
  -5  12   4       45.44       43.34      4.55 o
  -4  12   4       41.09       37.69      3.24 o
  -3  12   4       13.44       12.77      3.04 o
  -2  12   4       49.06       47.60      4.67 o
  -1  12   4       45.05       48.89      4.65 o
   0  12   4        2.42        4.45      2.09 o
   1  12   4        0.53       -0.37      3.34 o
   2  12   4       75.86       87.66      6.14 o
   3  12   4       77.60       80.05      6.36 o
   4  12   4       17.89       18.03      5.34 o
   5  12   4       21.14       30.05      6.01 o
   6  12   4        4.70       11.35      4.67 o
   7  12   4        2.87       -2.00      3.34 o
   8  12   4       37.14       50.08      8.01 o
   9  12   4        1.67       -4.01      4.67 o
  -9  13   4        0.45        4.01      3.34 o
  -8  13   4       13.97        9.35      4.01 o
  -7  13   4       16.52       20.21      9.35 o
  -6  13   4       16.28       15.07      3.33 o
  -5  13   4       23.87       29.38      6.68 o
  -4  13   4       49.54       55.92      5.29 o
  -3  13   4       81.29       84.86      6.08 o
  -2  13   4        7.36       13.31      3.67 o
  -1  13   4      106.05      124.94      7.69 o
   0  13   4        0.53        2.06      4.34 o
   1  13   4       48.45       48.01      5.13 o
   2  13   4      113.03      128.21      7.78 o
   3  13   4        9.24       14.35      7.68 o
   4  13   4       31.00       32.72      4.47 o
   5  13   4       17.55       12.69      4.67 o
   6  13   4       28.35       26.04      6.01 o
   7  13   4       26.52       16.69      5.34 o
   8  13   4        0.03       -3.34      4.01 o
  -8  14   4       15.69       18.70      6.68 o
  -7  14   4        0.00        0.67      4.01 o
  -6  14   4       93.49      119.53     12.69 o
  -5  14   4        3.71       -1.34      3.34 o
  -4  14   4      121.20      143.56     13.35 o
  -3  14   4       23.94       30.77      4.17 o
  -2  14   4       33.70       41.02      5.01 o
  -1  14   4        4.21        5.01      2.36 o
   0  14   4        0.25       -2.72      2.72 o
   1  14   4       18.09       18.14      3.52 o
   2  14   4       13.73       12.69      3.31 o
   3  14   4       25.18       16.62      3.52 o
   4  14   4       19.52       20.48      4.01 o
   5  14   4       87.03       82.27      7.08 o
   6  14   4       53.13       58.12      6.36 o
   7  14   4       33.36       22.04      6.68 o
  -6  15   4       14.82        6.68      5.34 o
  -5  15   4        1.90       -2.00      4.67 o
  -4  15   4       12.82       16.69      6.01 o
  -3  15   4       24.73       30.72      6.68 o
  -2  15   4        0.39        3.34      4.67 o
  -1  15   4      167.38      210.10     14.69 o
   0  15   4       37.64       33.09      4.47 o
   1  15   4       72.91       87.36      7.08 o
   2  15   4        3.24        1.70      3.34 o
   3  15   4        9.65        7.71      2.56 o
   4  15   4       85.88       95.19      8.68 o
   5  15   4        1.11       -1.27      2.56 o
   6  15   4        0.32       -0.57      3.04 o
  -4  16   4        2.06        4.67      4.01 o
  -3  16   4        0.03       -1.34      4.01 o
  -2  16   4       10.44       12.69      5.34 o
  -1  16   4       35.10       36.73      7.35 o
   0  16   4       74.88       96.82     11.35 o
   1  16   4       69.98       68.78      9.35 o
   2  16   4        0.14       -3.00      3.31 o
   3  16   4       63.35       60.46      6.36 o
   4  16   4        3.02        6.87      3.34 o
 -13   0   5       37.00       32.05      6.68 o
 -11   0   5       27.00       29.38      5.34 o
  -9   0   5       35.19       43.40      6.68 o
  -7   0   5      262.49      247.61      8.25 o
  -5   0   5     1633.27     1782.88     35.39 o
  -3   0   5       65.57       81.87      3.04 o
  -1   0   5       16.08       16.37      0.94 o
   1   0   5      152.51      137.56      5.34 o
   3   0   5      388.79      379.95     12.02 o
   5   0   5        0.42        2.67      2.67 o
   7   0   5       16.10       13.35      3.34 o
   9   0   5       47.88       56.09      7.35 o
  11   0   5       49.29       64.10      9.35 o
  13   0   5       49.18       59.66     18.03 o
 -14   1   5        4.63        2.54      2.22 o
 -13   1   5        2.07        2.34      2.36 o
 -12   1   5        5.76       11.35      2.83 o
 -11   1   5        0.67        4.07      2.56 o
 -10   1   5      158.62      175.99      7.06 o
  -9   1   5        0.11        3.39      1.77 o
  -8   1   5     1208.62     1260.91     27.75 o
  -7   1   5       12.26       18.91      2.16 o
  -6   1   5      787.65      878.94     12.91 o
  -5   1   5      879.28      979.55     17.16 o
  -4   1   5     1840.00     1975.66     36.24 o
  -3   1   5     1266.79     1375.96     11.98 o
  -2   1   5      108.42      117.44      2.13 o
  -1   1   5      720.89      669.75     12.69 o
   0   1   5     2608.02     2718.85     19.85 o
   1   1   5     1324.85     1333.04     16.28 o
   2   1   5      257.38      282.33      7.68 o
   3   1   5      524.71      577.93     10.86 o
   4   1   5       66.56       70.21      3.99 o
   5   1   5       18.11       20.20      2.56 o
   6   1   5      134.57      134.23      6.61 o
   7   1   5        0.62        3.74      3.00 o
   8   1   5       20.46       25.29      4.34 o
   9   1   5        0.34        1.46      2.56 o
  10   1   5        2.00        2.57      3.34 o
  11   1   5       63.22       64.03      7.69 o
  12   1   5        0.24        1.92      3.28 o
  13   1   5      101.50       93.59     23.04 o
 -14   2   5        3.95        0.67      2.09 o
 -13   2   5       11.68        6.42      3.04 o
 -12   2   5       20.79       27.35      4.67 o
 -11   2   5      102.87      104.40      8.71 o
 -10   2   5      169.27      186.18      9.89 o
  -9   2   5       13.68       18.49      2.42 o
  -8   2   5       48.20       50.55      3.33 o
  -7   2   5       71.50       81.44      3.82 o
  -6   2   5       46.20       49.68      2.64 o
  -5   2   5       60.74       45.50      2.35 o
  -4   2   5      526.89      605.54      8.29 o
  -3   2   5      164.43      182.18      3.63 o
  -2   2   5       50.02       47.42      2.36 o
  -1   2   5       23.81       23.37      1.60 o
   0   2   5        0.95        1.56      0.42 o
   1   2   5       37.47       33.56      1.64 o
   2   2   5      753.80      833.00     10.25 o
   3   2   5     1651.87     1742.87     18.72 o
   4   2   5       43.36       40.42      3.31 o
   5   2   5      534.82      615.68     13.69 o
   6   2   5       40.19       42.43      3.78 o
   7   2   5       11.37        7.25      6.68 o
   8   2   5       29.39       31.89      4.25 o
   9   2   5       26.66       29.29      6.01 o
  10   2   5       58.94       64.46      6.68 o
  11   2   5        0.56        2.98      2.05 o
  12   2   5        4.80        2.00      4.01 o
  13   2   5        9.17       14.93      4.34 o
 -14   3   5        0.52        0.67      3.34 o
 -13   3   5        6.07        6.01      2.22 o
 -12   3   5        4.40       11.79      3.67 o
 -11   3   5       32.74       30.37      3.23 o
 -10   3   5       26.09       30.65      4.39 o
  -9   3   5       45.77       44.69      3.33 o
  -8   3   5        0.03        0.93      1.37 o
  -7   3   5       30.65       28.99      3.53 o
  -6   3   5      506.13      544.82      9.58 o
  -5   3   5       26.40       28.84      1.43 o
  -4   3   5       24.97       24.33      1.15 o
  -3   3   5      128.36      118.62      2.34 o
  -2   3   5     1162.05     1236.03     16.20 o
  -1   3   5     2184.67     2226.09     19.66 o
   0   3   5      431.44      533.61      6.10 o
   1   3   5      211.89      209.83      4.58 o
   2   3   5     2814.51     3104.58     28.37 o
   3   3   5     3892.28     4113.83     36.66 o
   4   3   5       20.41       28.46      1.99 o
   5   3   5      982.86     1018.95     18.41 o
   6   3   5        7.78        6.76      1.87 o
   7   3   5        9.50        6.52      1.19 o
   8   3   5      159.06      178.29     18.70 o
   9   3   5        1.14        2.78      1.85 o
  10   3   5       26.57       27.29      3.69 o
  11   3   5       95.07      102.16     12.02 o
  12   3   5        0.87        3.34      4.67 o
  13   3   5        7.49       14.10      4.17 o
 -14   4   5       20.67       14.69      5.34 o
 -13   4   5        0.05        1.47      2.22 o
 -12   4   5        1.08        0.67      3.00 o
 -11   4   5       17.82       18.20      3.42 o
 -10   4   5        9.50        6.87      1.90 o
  -9   4   5       46.74       42.99      3.29 o
  -8   4   5        7.50       10.02      2.68 o
  -7   4   5        5.96        6.41      1.37 o
  -6   4   5      211.40      230.72      4.90 o
  -5   4   5       68.65       65.58      3.37 o
  -4   4   5       67.11       82.52      2.71 o
  -3   4   5       17.87       23.14      1.47 o
  -2   4   5      281.60      290.79      5.43 o
  -1   4   5      730.65      757.02      8.98 o
   0   4   5     4145.66     4601.62     47.31 o
   1   4   5      764.70      786.14     21.70 o
   2   4   5        3.05        0.00      1.11 o
   3   4   5        6.83        6.92      1.19 o
   4   4   5      227.59      216.77      6.05 o
   5   4   5      146.29      159.80     10.68 o
   6   4   5        9.56        8.95      1.27 o
   7   4   5        0.01        6.01      4.01 o
   8   4   5      234.97      217.08     23.04 o
   9   4   5      322.82      293.74     47.41 o
  10   4   5       23.76       39.40      7.35 o
  11   4   5       32.03       41.40      8.01 o
  12   4   5        0.02        4.67      4.67 o
  13   4   5        0.03        2.00      4.01 o
 -13   5   5       12.97       18.03      6.68 o
 -12   5   5       21.89       21.93      4.34 o
 -11   5   5       10.36        8.92      4.01 o
 -10   5   5       32.36       31.82      3.11 o
  -9   5   5       35.48       36.22      3.04 o
  -8   5   5      130.33      118.00      3.92 o
  -7   5   5      100.07       92.27      3.37 o
  -6   5   5       23.02       24.75      1.85 o
  -5   5   5       48.00       49.93      2.84 o
  -4   5   5      189.66      219.73      5.99 o
  -3   5   5     1333.25     1416.44     24.04 o
  -2   5   5      409.04      502.35      7.45 o
  -1   5   5      339.90      379.07      6.18 o
   0   5   5       45.72       27.44      1.79 o
   1   5   5      827.21      892.81     16.36 o
   2   5   5      168.90      122.86      7.35 o
   3   5   5      371.63      376.61     14.02 o
   4   5   5       37.47       26.11      5.01 o
   5   5   5     1353.60     1159.99    151.58 o
   6   5   5      273.89      245.91     28.05 o
   7   5   5      421.69      369.63     44.74 o
   8   5   5       50.51       56.09      7.35 o
   9   5   5        0.01        0.67      4.01 o
  10   5   5        0.02        4.67      4.67 o
  11   5   5       67.38       81.46     10.68 o
  12   5   5        1.35        0.67      4.67 o
 -13   6   5       12.67       14.02      6.01 o
 -12   6   5        5.85       11.35      5.34 o
 -11   6   5        8.46        7.68      2.83 o
 -10   6   5        3.51       -2.09      2.09 o
  -9   6   5       23.53       20.94      3.21 o
  -8   6   5        0.16        1.14      1.60 o
  -7   6   5       81.42       85.44      5.66 o
  -6   6   5      113.24       95.44      3.46 o
  -5   6   5       22.82       11.17      1.03 o
  -4   6   5        3.04        2.14      1.11 o
  -3   6   5       29.65       31.74      3.34 o
  -2   6   5      142.37      139.56      3.90 o
  -1   6   5      196.51      216.66      4.76 o
   0   6   5      498.75      450.96     30.72 o
   1   6   5       43.09       39.73      2.32 o
   2   6   5      208.58      173.61      9.35 o
   3   6   5       44.99       60.10      6.01 o
   4   6   5      133.90      148.24      9.35 o
   5   6   5      167.23      164.26     10.68 o
   6   6   5      296.00      319.85     15.36 o
   7   6   5       40.28       44.74      6.68 o
   8   6   5       22.29       27.38      6.01 o
   9   6   5        2.33        6.01      4.01 o
  10   6   5       36.68       48.08      8.01 o
  11   6   5        9.86       15.36      5.34 o
  12   6   5        9.58        8.68      5.34 o
 -13   7   5       65.79       60.76     10.02 o
 -12   7   5       72.14       67.44     10.02 o
 -11   7   5       18.12       21.76      4.67 o
 -10   7   5        2.75        4.49      2.32 o
  -9   7   5       20.55       17.08      7.01 o
  -8   7   5        4.05        2.17      3.34 o
  -7   7   5        6.30        7.21      5.01 o
  -6   7   5      151.19      132.21      6.08 o
  -5   7   5       15.98       21.17      2.22 o
  -4   7   5      256.00      244.71      7.22 o
  -3   7   5        0.81        0.33      0.94 o
  -2   7   5      299.84      296.80      6.18 o
  -1   7   5       16.56       20.75      1.71 o
   0   7   5     1073.45      906.20    113.52 o
   1   7   5      151.25      139.56      7.68 o
   2   7   5     2291.21     2271.66     45.41 o
   3   7   5      104.58      101.50      8.01 o
   4   7   5      377.75      369.93     16.03 o
   5   7   5      547.30      530.19     20.03 o
   6   7   5       97.60       98.16      9.35 o
   7   7   5       51.10       52.08      6.68 o
   8   7   5       85.51       78.13      9.35 o
   9   7   5       20.88       19.36      5.34 o
  10   7   5       33.38       36.06      7.35 o
  11   7   5        0.84        0.67      3.34 o
  12   7   5       20.65       29.38      7.35 o
 -12   8   5        4.40        4.01      4.01 o
 -11   8   5       22.45       24.04      6.68 o
 -10   8   5        8.83       11.53      6.01 o
  -9   8   5        7.40       10.68      2.83 o
  -8   8   5        0.29        1.34      2.22 o
  -7   8   5       13.53        9.03      1.89 o
  -6   8   5       23.90       21.24      3.34 o
  -5   8   5       74.84       80.72     10.02 o
  -4   8   5      146.27      118.62      5.68 o
  -3   8   5        0.42        0.67      1.42 o
  -2   8   5        7.54        6.69      1.41 o
  -1   8   5       46.24       44.42      2.48 o
   0   8   5      100.45       67.23      2.61 o
   1   8   5       67.59       46.03      5.01 o
   2   8   5      178.24      165.60     10.68 o
   3   8   5      620.16      532.19     19.36 o
   4   8   5       41.18       47.41      6.01 o
   5   8   5       36.15       30.72      5.34 o
   6   8   5      344.11      355.91     17.36 o
   7   8   5        1.74       -1.34      3.34 o
   8   8   5       67.62       69.45      8.68 o
   9   8   5        0.52        0.67      4.01 o
  10   8   5        5.78       10.68      4.67 o
  11   8   5        6.57        0.67      4.01 o
 -12   9   5       30.09       22.70      6.01 o
 -11   9   5        4.90       -2.00      3.34 o
 -10   9   5       25.18       24.71      6.01 o
  -9   9   5       33.43       30.72      6.68 o
  -8   9   5      450.96      417.68     31.05 o
  -7   9   5      255.55      241.11     17.70 o
  -6   9   5      137.50      119.44      9.68 o
  -5   9   5        0.31        0.33      1.42 o
  -4   9   5      113.44       87.56      9.68 o
  -3   9   5       94.22       87.60      3.90 o
  -2   9   5       20.94       20.54      2.11 o
  -1   9   5      479.86      410.62     14.02 o
   0   9   5      958.27      929.61     17.59 o
   1   9   5      188.54      130.80      6.68 o
   2   9   5      172.76      166.27     11.35 o
   3   9   5       11.20        6.01      3.34 o
   4   9   5       71.98       68.11      8.01 o
   5   9   5       11.33       10.68      4.01 o
   6   9   5        5.98        8.01      4.01 o
   7   9   5       10.50        8.68      4.01 o
   8   9   5        8.62       11.35      4.67 o
   9   9   5        8.54       15.36      5.34 o
  10   9   5       11.07        8.68      4.67 o
  11   9   5       22.62       24.04      6.01 o
 -11  10   5        0.06       -4.01      4.01 o
 -10  10   5       39.95       37.39      8.01 o
  -9  10   5       15.27       14.69      6.01 o
  -8  10   5        0.09       -3.34      3.34 o
  -7  10   5      178.88      178.34     13.02 o
  -6  10   5        0.04        3.56      2.09 o
  -5  10   5       18.49       15.76      2.36 o
  -4  10   5       61.43       67.60      4.68 o
  -3  10   5        6.95        8.17      1.53 o
  -2  10   5       76.96       64.41      3.35 o
  -1  10   5      131.94      115.66      6.26 o
   0  10   5      135.04      143.58      6.74 o
   1  10   5      372.49      370.90     11.03 o
   2  10   5       18.04       11.35      4.01 o
   3  10   5       27.03       21.37      5.34 o
   4  10   5        0.00       -3.34      3.34 o
   5  10   5        1.00        1.34      2.67 o
   6  10   5        5.56        7.35      4.67 o
   7  10   5        6.11        8.01      3.34 o
   8  10   5        9.69       14.69      5.34 o
   9  10   5        0.58        2.67      4.01 o
  10  10   5       20.27       20.03      6.01 o
 -11  11   5       27.29       30.05      7.35 o
 -10  11   5        0.11        3.34      3.34 o
  -9  11   5       37.93       23.37      6.01 o
  -8  11   5       41.08       42.74      6.68 o
  -7  11   5        0.88        5.34      4.01 o
  -6  11   5        1.41        1.24      3.00 o
  -5  11   5        2.58        4.38      1.49 o
  -4  11   5        0.23       -0.13      1.11 o
  -3  11   5       43.50       46.01      3.95 o
  -2  11   5        2.87        2.25      1.72 o
  -1  11   5        0.39        2.67      3.00 o
   0  11   5       79.62       86.57      9.01 o
   1  11   5       15.39       16.63      3.67 o
   2  11   5       39.56       34.05      3.99 o
   3  11   5      178.40      187.64     12.69 o
   4  11   5        1.74       11.35      4.67 o
   5  11   5       55.11       63.44      8.68 o
   6  11   5      105.04      110.18     11.35 o
   7  11   5        1.85        0.00      3.34 o
   8  11   5        0.39        3.34      4.67 o
   9  11   5        0.66        3.34      3.34 o
  10  11   5        8.52       15.36      6.01 o
 -10  12   5       27.86       30.05      6.68 o
  -9  12   5        0.01       10.02      4.01 o
  -8  12   5        0.45        4.01      4.01 o
  -7  12   5       25.42       18.03      4.67 o
  -6  12   5        3.01        3.93      2.09 o
  -5  12   5       29.12       31.99      3.95 o
  -4  12   5        0.04        1.11      1.79 o
  -3  12   5       14.18       12.19      2.72 o
  -2  12   5        6.25        6.23      3.34 o
  -1  12   5       31.94       33.11      3.69 o
   0  12   5        0.36        5.05      2.67 o
   1  12   5        0.38        5.05      2.09 o
   2  12   5       60.80       67.90      5.41 o
   3  12   5       19.35       21.71      3.78 o
   4  12   5        3.52        9.35      4.67 o
   5  12   5      129.66      134.22     12.02 o
   6  12   5       15.17       13.35      4.67 o
   7  12   5        6.24        1.34      4.01 o
   8  12   5       16.67       20.03      6.01 o
   9  12   5       23.89       28.71      6.68 o
  -9  13   5        2.92       -2.67      3.34 o
  -8  13   5        4.66        5.34      3.04 o
  -7  13   5        7.56       16.04      3.78 o
  -6  13   5       38.08       38.73      7.35 o
  -5  13   5        1.78       10.68      5.34 o
  -4  13   5        9.87       17.36      5.34 o
  -3  13   5        3.55        6.84      2.72 o
  -2  13   5        9.40       12.69      3.04 o
  -1  13   5        2.01       -0.74      2.09 o
   0  13   5       10.18       10.32      2.72 o
   1  13   5       48.85       49.21      6.68 o
   2  13   5      122.56      139.15      8.17 o
   3  13   5       15.88       20.63      3.78 o
   4  13   5        0.10        1.00      5.68 o
   5  13   5        4.47        5.34      4.01 o
   6  13   5        8.39       10.68      4.67 o
   7  13   5       29.41       18.70      5.34 o
   8  13   5        5.22       12.02      5.34 o
  -8  14   5        5.38       10.68      5.34 o
  -7  14   5        0.99        9.35      4.67 o
  -6  14   5        0.79       -3.34      4.01 o
  -5  14   5        0.17        8.68      6.01 o
  -4  14   5        2.66       10.68      5.34 o
  -3  14   5        4.63        3.34      4.01 o
  -2  14   5       23.22       23.37      5.34 o
  -1  14   5       32.06       37.39      5.34 o
   0  14   5        6.05        5.52      3.00 o
   1  14   5       55.77       60.20      5.61 o
   2  14   5       24.21       26.11      4.67 o
   3  14   5        0.07        3.67      6.01 o
   4  14   5        7.82        6.39      3.21 o
   5  14   5        0.33        0.85      2.56 o
   6  14   5        8.78        2.00      4.67 o
   7  14   5        4.51        4.67      4.01 o
  -6  15   5        3.94       18.03      6.68 o
  -5  15   5       74.46      100.16     12.02 o
  -4  15   5       20.95       26.71      7.35 o
  -3  15   5       59.62       56.09      8.68 o
  -2  15   5        4.82        9.35      5.34 o
  -1  15   5       72.59       74.12     10.02 o
   0  15   5        6.77        3.34      4.01 o
   1  15   5       27.76       28.33      5.01 o
   2  15   5        0.63        2.61      3.00 o
   3  15   5       23.06       25.58      4.25 o
   4  15   5       14.61       15.36      3.78 o
   5  15   5      147.63      158.92      9.88 o
   6  15   5        7.62        8.01      4.67 o
  -4  16   5       57.81       62.77     10.02 o
  -3  16   5       17.22       23.37      6.68 o
  -2  16   5       19.77       14.02      5.34 o
  -1  16   5       18.38       20.70      6.01 o
   0  16   5       19.00       23.37      6.68 o
   1  16   5       16.61       18.03      6.01 o
   2  16   5        4.41       -1.34      3.34 o
   3  16   5        0.79       -4.01      4.67 o
 -14   0   6       19.29       14.69      5.34 o
 -12   0   6       44.00       35.39      6.68 o
 -10   0   6      228.76      214.35     14.02 o
  -8   0   6     2399.57     2544.77     52.08 o
  -6   0   6     3131.16     3400.82     59.43 o
  -4   0   6     1546.89     1870.75     47.74 o
   0   0   6     2940.47     2878.64     42.07 o
   2   0   6        4.67        6.01      2.00 o
   4   0   6       93.33       93.48      6.68 o
   6   0   6       56.05       65.44      6.68 o
   8   0   6        0.00        1.34      3.34 o
  10   0   6       53.24       63.44      8.68 o
  12   0   6        0.85        2.88      2.83 o
 -15   1   6        6.96        4.67      4.01 o
 -14   1   6        9.14        6.68      4.01 o
 -13   1   6       12.83        8.68      3.04 o
 -12   1   6       15.01       22.94      3.99 o
 -11   1   6      265.98      262.56     11.56 o
 -10   1   6      935.91      879.64     20.98 o
  -9   1   6        2.56        7.35      2.36 o
  -8   1   6     2092.66     2161.20     26.14 o
  -7   1   6        5.00        5.34      1.54 o
  -6   1   6      246.10      260.63      7.98 o
  -5   1   6      342.68      304.56      7.22 o
  -4   1   6       55.19       72.74      2.75 o
  -3   1   6      701.69      728.92      6.95 o
  -2   1   6        2.10        2.34      1.00 o
  -1   1   6     1548.52     1575.23     13.28 o
   0   1   6      751.45      798.66      7.39 o
   1   1   6       41.62       50.42      2.36 o
   2   1   6      150.28      181.98      5.19 o
   3   1   6        1.68        2.34      1.67 o
   4   1   6        0.65        3.34      2.34 o
   5   1   6       20.75       22.43      3.04 o
   6   1   6      193.60      215.70      8.50 o
   7   1   6        2.33        3.78      2.09 o
   8   1   6      175.05      178.46     10.02 o
   9   1   6        6.06        6.42      3.04 o
  10   1   6      156.43      170.59      9.92 o
  11   1   6        7.70        4.63      2.08 o
  12   1   6       11.02        7.69      2.52 o
  13   1   6        6.18        5.44      2.92 o
 -14   2   6        1.72        4.01      3.34 o
 -13   2   6       15.49        8.27      4.67 o
 -12   2   6       93.46       92.62      7.31 o
 -11   2   6        0.89        3.89      2.03 o
 -10   2   6        0.07        4.26      2.16 o
  -9   2   6        0.70       -1.89      1.89 o
  -8   2   6        0.66        1.26      1.44 o
  -7   2   6       68.06       69.22      3.43 o
  -6   2   6       43.20       40.06      2.64 o
  -5   2   6      210.85      206.09      4.00 o
  -4   2   6     1188.56     1357.93     19.93 o
  -3   2   6       12.94       26.58      0.81 o
  -2   2   6      113.96      132.54      3.33 o
  -1   2   6      907.01      917.48     18.03 o
   0   2   6      783.14      903.70      8.20 o
   1   2   6      176.40      183.67      4.10 o
   2   2   6      150.83      166.66      4.16 o
   3   2   6     1221.54     1308.48     15.24 o
   4   2   6       69.11       73.60      4.25 o
   5   2   6       26.57       28.41      3.31 o
   6   2   6       91.93       95.35      5.89 o
   7   2   6        5.14        3.95      4.34 o
   8   2   6       48.09       52.99      5.41 o
   9   2   6        0.03        1.40      2.56 o
  10   2   6       65.16       71.81      6.83 o
  11   2   6       10.15       12.80      2.71 o
  12   2   6        3.64        4.01      4.67 o
  13   2   6       15.58       15.95      3.99 o
 -14   3   6        4.64        2.67      4.01 o
 -13   3   6        4.32        5.44      2.83 o
 -12   3   6        2.15        0.67      1.93 o
 -11   3   6       24.30       22.52      2.90 o
 -10   3   6        7.93        6.89      1.77 o
  -9   3   6        8.82        9.01      1.71 o
  -8   3   6       28.09       27.31      2.64 o
  -7   3   6      381.98      376.05      8.41 o
  -6   3   6        0.43        1.28      1.03 o
  -5   3   6      128.14      109.57      3.20 o
  -4   3   6        7.13        9.52      0.81 o
  -3   3   6      235.01      221.03      3.21 o
  -2   3   6      566.51      612.80     15.86 o
  -1   3   6       69.23       67.56      1.94 o
   0   3   6      717.67      854.66     11.82 o
   1   3   6     1077.16     1156.21     16.92 o
   2   3   6     1816.15     1980.87     20.16 o
   3   3   6      999.20     1099.77     13.63 o
   4   3   6      663.15      679.45     12.03 o
   5   3   6      209.15      213.41      7.15 o
   6   3   6      168.85      175.07      9.89 o
   7   3   6      119.93      113.71     10.66 o
   8   3   6      111.04      124.48      7.78 o
   9   3   6       22.67       31.44      4.72 o
  10   3   6       17.33       27.38      6.68 o
  11   3   6        2.22        4.67      4.67 o
  12   3   6       93.75      106.17     12.02 o
  13   3   6        0.62        4.67      4.67 o
 -14   4   6        0.40        4.67      4.67 o
 -13   4   6        0.08       -3.34      4.01 o
 -12   4   6        8.08        9.51      2.24 o
 -11   4   6        2.73       -0.29      1.60 o
 -10   4   6        2.09        5.34      1.93 o
  -9   4   6        5.11        6.98      1.71 o
  -8   4   6        9.15       13.00      1.93 o
  -7   4   6       91.12       84.86      3.22 o
  -6   4   6       48.86       47.80      2.25 o
  -5   4   6       14.21       16.66      1.17 o
  -4   4   6      393.38      373.77      9.95 o
  -3   4   6      500.26      545.84     12.05 o
  -2   4   6       46.56       51.40      1.94 o
  -1   4   6      431.03      424.49      5.95 o
   0   4   6      142.67      157.80      7.68 o
   1   4   6      558.02      582.25     14.17 o
   2   4   6      455.38      510.61     10.08 o
   3   4   6      153.74      147.44      5.29 o
   4   4   6     1529.52     1552.01     36.39 o
   5   4   6      723.06      745.04     13.09 o
   6   4   6       22.97       26.55      3.00 o
   7   4   6      524.66      556.23     21.37 o
   8   4   6        0.97        3.54      3.67 o
   9   4   6      267.68      263.09     16.69 o
  10   4   6        3.24        7.35      4.67 o
  11   4   6       30.74       40.73      8.01 o
  12   4   6        4.96       20.70      6.68 o
 -13   5   6        1.85       -2.00      4.67 o
 -12   5   6        9.65       11.35      3.04 o
 -11   5   6        5.44        4.67      2.36 o
 -10   5   6        3.25        4.73      1.88 o
  -9   5   6       84.95       77.88      3.49 o
  -8   5   6       21.48       21.00      1.96 o
  -7   5   6       91.55       82.98      4.21 o
  -6   5   6       28.85       38.90      2.31 o
  -5   5   6        1.51        0.76      0.53 o
  -4   5   6        4.70        4.64      0.97 o
  -3   5   6       16.24       14.46      1.60 o
  -2   5   6       93.12      113.75      3.23 o
  -1   5   6      231.25      262.37      6.47 o
   0   5   6      219.28      231.71     10.02 o
   1   5   6        3.13        1.34      1.34 o
   2   5   6     1054.74      812.09    174.95 o
   3   5   6        2.66        1.07      0.67 o
   4   5   6      367.74      349.23     14.69 o
   5   5   6       73.39       70.11      7.35 o
   6   5   6      134.07      111.34     11.35 o
   7   5   6      433.81      463.41     20.03 o
   8   5   6       33.75       44.07      6.68 o
   9   5   6       10.82       12.69      5.34 o
  10   5   6       13.73        8.01      4.01 o
  11   5   6       23.57       24.04      6.68 o
  12   5   6        0.28        4.67      4.01 o
 -13   6   6       18.30       23.37      6.68 o
 -12   6   6       39.21       38.06      8.01 o
 -11   6   6        8.78       14.33      6.34 o
 -10   6   6        0.32       -0.82      2.09 o
  -9   6   6        6.27        7.01      2.36 o
  -8   6   6       65.12       55.69      4.65 o
  -7   6   6      150.10      154.39      4.96 o
  -6   6   6        4.16        3.60      1.03 o
  -5   6   6      321.28      315.00      8.15 o
  -4   6   6        3.30        2.80      1.11 o
  -3   6   6       56.84       67.68      3.21 o
  -2   6   6      603.85      614.18      8.98 o
  -1   6   6       60.20       36.23      1.90 o
   0   6   6       24.49       28.05      4.01 o
   1   6   6      176.72      141.10      4.44 o
   2   6   6       34.72       28.71      4.01 o
   3   6   6        4.51        0.67      2.67 o
   4   6   6      486.64      486.79     18.03 o
   5   6   6       19.76       22.70      4.67 o
   6   6   6       48.88       48.75      6.68 o
   7   6   6       55.67       58.09      7.35 o
   8   6   6       13.16       10.68      4.67 o
   9   6   6        7.84       17.36      5.34 o
  10   6   6       64.69       75.46     10.02 o
  11   6   6        0.01       -0.67      4.01 o
  12   6   6        5.62       11.35      5.34 o
 -13   7   6        6.21       11.35      5.34 o
 -12   7   6        2.21        9.35      4.67 o
 -11   7   6       88.02       82.80     10.68 o
 -10   7   6       13.78       14.21      2.83 o
  -9   7   6       36.77       39.03      6.01 o
  -8   7   6        4.22        3.41      2.09 o
  -7   7   6       65.90       55.33      4.17 o
  -6   7   6        5.34        3.67      1.42 o
  -5   7   6       35.95       30.45      2.72 o
  -4   7   6       46.76       48.99      3.21 o
  -3   7   6      428.61      381.25      7.54 o
  -2   7   6      104.32      106.13      3.57 o
  -1   7   6      231.18      192.50      7.51 o
   0   7   6      175.63      168.94     10.02 o
   1   7   6      603.28      584.24     29.05 o
   2   7   6       10.41        8.01      3.34 o
   3   7   6     1355.48     1226.65     31.38 o
   4   7   6       26.34       20.70      4.67 o
   5   7   6      200.88      200.99     12.02 o
   6   7   6       34.22       32.72      6.01 o
   7   7   6        6.36        4.01      3.34 o
   8   7   6       10.60       18.70      6.01 o
   9   7   6        5.39       10.02      4.67 o
  10   7   6       22.59       24.71      6.68 o
  11   7   6        4.38       -1.34      4.01 o
 -12   8   6       12.24        6.01      5.34 o
 -11   8   6        3.87        8.01      4.67 o
 -10   8   6       15.55       16.69      5.34 o
  -9   8   6       13.79       11.20      2.56 o
  -8   8   6       93.58       94.68      6.08 o
  -7   8   6        7.55        7.12      2.09 o
  -6   8   6      176.08      182.46     13.35 o
  -5   8   6       99.18       89.21      4.81 o
  -4   8   6      216.89      202.89      6.74 o
  -3   8   6      626.03      610.80     11.69 o
  -2   8   6        4.79        7.01      1.30 o
  -1   8   6      514.09      439.68     14.56 o
   0   8   6       22.64       13.62      2.09 o
   1   8   6      275.48      196.20      5.76 o
   2   8   6       81.25       78.13      7.35 o
   3   8   6      116.14       88.81      8.01 o
   4   8   6      173.83      152.91     10.68 o
   5   8   6       28.39       28.71      5.34 o
   6   8   6      100.61       92.82      9.35 o
   7   8   6       67.61       71.45      8.68 o
   8   8   6       72.54       60.10      8.68 o
   9   8   6        4.06       -1.34      3.34 o
  10   8   6        2.49       16.03      6.01 o
  11   8   6        6.21        3.34      4.67 o
 -12   9   6        1.10        4.67      4.67 o
 -11   9   6        3.50        5.34      5.34 o
 -10   9   6        8.79       10.02      4.67 o
  -9   9   6       18.31        5.34      3.34 o
  -8   9   6      224.95      199.66     14.02 o
  -7   9   6       45.36       44.51     11.35 o
  -6   9   6      623.42      608.08     47.74 o
  -5   9   6      241.14      220.49     12.02 o
  -4   9   6      138.03      129.45      4.89 o
  -3   9   6       15.77       16.73      1.90 o
  -2   9   6      512.74      442.07     12.11 o
  -1   9   6       77.41       51.97      3.18 o
   0   9   6        2.38        0.50      1.72 o
   1   9   6        3.53        8.01      2.67 o
   2   9   6       10.80        5.34      3.34 o
   3   9   6      175.63      178.96     12.02 o
   4   9   6        9.46       12.02      4.01 o
   5   9   6       19.71       19.36      4.67 o
   6   9   6        6.19       13.35      4.67 o
   7   9   6       26.54       26.71      5.34 o
   8   9   6        2.30        2.67      4.01 o
   9   9   6        0.35        8.01      5.34 o
  10   9   6        5.56        8.01      4.67 o
  11   9   6        0.00        5.34      4.01 o
 -11  10   6        5.15        6.68      4.01 o
 -10  10   6      140.21      129.54     13.35 o
  -9  10   6       20.53       20.70      6.01 o
  -8  10   6        6.23       10.02      4.01 o
  -7  10   6        1.24        0.00      2.67 o
  -6  10   6      163.49      140.10      7.35 o
  -5  10   6        8.98        5.01      1.89 o
  -4  10   6       60.66       50.89      3.36 o
  -3  10   6       33.98       26.08      2.31 o
  -2  10   6      337.19      301.89     14.62 o
  -1  10   6       20.63       22.13      3.21 o
   0  10   6       31.98       31.11      3.69 o
   1  10   6       86.93       95.09      6.01 o
   2  10   6       28.74       23.37      5.34 o
   3  10   6       15.64       14.69      4.67 o
   4  10   6        1.92        4.67      3.34 o
   5  10   6       44.05       52.08      7.35 o
   6  10   6        0.27       -0.67      3.34 o
   7  10   6       12.38        9.35      4.01 o
   8  10   6        3.64        8.01      4.67 o
   9  10   6       14.39       14.02      6.01 o
  10  10   6        0.62       -2.67      4.01 o
 -11  11   6       35.24       24.71      6.68 o
 -10  11   6       55.56       39.40      8.01 o
  -9  11   6       24.29       10.68      4.67 o
  -8  11   6      148.35      122.20     12.02 o
  -7  11   6        0.05       -0.67      2.67 o
  -6  11   6       17.80       20.70      3.69 o
  -5  11   6      102.62      106.69      5.16 o
  -4  11   6        8.49       11.40      1.85 o
  -3  11   6        7.79        4.86      1.60 o
  -2  11   6       46.66       36.31      3.69 o
  -1  11   6       78.16       79.55      5.29 o
   0  11   6        8.63        6.68      2.22 o
   1  11   6        1.40        6.56      2.32 o
   2  11   6       96.55      106.62      6.56 o
   3  11   6       79.52       90.81      9.35 o
   4  11   6       24.56       36.06      6.68 o
   5  11   6       37.27       52.75      8.01 o
   6  11   6       52.09       48.08      8.01 o
   7  11   6      137.37      126.20     12.02 o
   8  11   6        4.11        0.00      4.01 o
   9  11   6       13.94       18.70      6.01 o
 -10  12   6       11.68        9.35      5.34 o
  -9  12   6        2.09       12.02      5.34 o
  -8  12   6        3.65        7.35      3.34 o
  -7  12   6       39.91       40.51      7.68 o
  -6  12   6        8.71       10.35      2.83 o
  -5  12   6        6.36        7.81      2.83 o
  -4  12   6      165.56      170.27     13.35 o
  -3  12   6       60.06       64.00      4.94 o
  -2  12   6       52.22       51.71      4.65 o
  -1  12   6       20.27       25.21      4.01 o
   0  12   6       84.14       89.22      6.08 o
   1  12   6        4.56        3.87      2.34 o
   2  12   6       29.33       31.61      4.25 o
   3  12   6       71.81       82.49      6.36 o
   4  12   6       35.44       38.73      7.35 o
   5  12   6        8.65       15.36      5.34 o
   6  12   6        1.82        3.34      4.01 o
   7  12   6        5.28        4.67      4.67 o
   8  12   6        6.25        4.67      4.01 o
   9  12   6        3.35        2.67      4.01 o
  -9  13   6        1.53       -1.64      2.56 o
  -8  13   6       12.95       16.76      3.99 o
  -7  13   6       85.65       96.16     11.35 o
  -6  13   6       15.47       31.38      7.35 o
  -5  13   6      235.33      250.40     17.36 o
  -4  13   6        0.19        3.34      4.67 o
  -3  13   6      107.81      120.86     11.35 o
  -2  13   6        0.46        3.21      2.00 o
  -1  13   6        0.02        0.49      6.68 o
   0  13   6        0.47       -0.67      2.22 o
   1  13   6       27.38       31.00      4.34 o
   2  13   6       70.75       73.50      6.08 o
   3  13   6      106.40      104.53      7.51 o
   4  13   6       33.58       30.39      4.72 o
   5  13   6        0.91       -4.67      4.67 o
   6  13   6        5.57        4.67      4.67 o
   7  13   6        8.79       18.70      6.01 o
   8  13   6        0.68        0.67      4.01 o
  -8  14   6       62.41       60.10     10.02 o
  -7  14   6        2.62        0.67      3.34 o
  -6  14   6      112.26      134.22     13.35 o
  -5  14   6        4.73       13.35      6.01 o
  -4  14   6       40.38       48.75      8.01 o
  -3  14   6       21.12       20.03      6.01 o
  -2  14   6        1.24        2.00      4.01 o
  -1  14   6        6.40       10.02      5.34 o
   0  14   6       21.13       30.60      4.34 o
   1  14   6       26.78       29.05      4.25 o
   2  14   6       51.17       55.04      5.61 o
   3  14   6       40.97       48.46      5.41 o
   4  14   6       86.30      103.94      8.01 o
   5  14   6       39.18       47.68      7.68 o
   6  14   6        3.73        5.34      4.01 o
  -6  15   6        3.81        6.68      4.01 o
  -5  15   6       32.56       39.40      8.01 o
  -4  15   6        0.87        8.01      5.34 o
  -3  15   6      136.69      160.26     14.69 o
  -2  15   6       92.95      134.88     13.35 o
  -1  15   6        3.25        7.35      4.67 o
   0  15   6       10.34        7.35      5.34 o
   1  15   6        3.09       -5.34      5.34 o
   2  15   6       30.20       24.04      6.68 o
   3  15   6        8.11        8.32      4.67 o
   4  15   6       15.86       16.46      7.68 o
   5  15   6       25.38       29.01      4.94 o
  -4  16   6       17.14       10.02      5.34 o
  -3  16   6       84.73      110.85     12.69 o
  -2  16   6       50.98       68.11     10.02 o
  -1  16   6       32.14       35.39      7.35 o
   0  16   6       11.80       19.36      6.68 o
   1  16   6       11.82       18.03      6.01 o
   2  16   6        0.08       -4.01      4.01 o
   3  16   6        0.00       -0.67      3.34 o
 -13   0   7        9.28       12.69      5.34 o
 -11   0   7        0.16        0.00      3.34 o
  -9   0   7      374.17      385.96     18.03 o
  -7   0   7     1418.31     1472.37     34.72 o
  -5   0   7       14.74       10.68      2.67 o
  -3   0   7      370.74      404.07      8.46 o
  -1   0   7        4.40        6.74      0.94 o
   1   0   7     1498.34     1453.68     26.04 o
   3   0   7      259.05      269.10     10.68 o
   5   0   7       29.40       26.71      4.01 o
   7   0   7      259.62      275.11     15.36 o
   9   0   7      181.53      194.98     14.02 o
  11   0   7       66.79       62.77      9.35 o
 -15   1   7       10.26        4.67      3.34 o
 -14   1   7       12.30       11.49      3.33 o
 -13   1   7        4.94        1.67      2.36 o
 -12   1   7       52.90       41.71      4.94 o
 -11   1   7        6.93        8.68      3.31 o
 -10   1   7      502.78      465.61     14.87 o
  -9   1   7        3.34        7.68      2.36 o
  -8   1   7       28.86       38.29      4.47 o
  -7   1   7      142.67      164.13      7.08 o
  -6   1   7      425.36      458.61     11.56 o
  -5   1   7       11.13       22.35      2.43 o
  -4   1   7      440.90      482.47      8.04 o
  -3   1   7      366.67      397.48      4.80 o
  -2   1   7      225.81      239.35      4.50 o
  -1   1   7       76.65       94.48      1.71 o
   0   1   7      542.66      527.10      6.85 o
   1   1   7      173.71      155.15      4.47 o
   2   1   7       55.62       63.44      3.31 o
   3   1   7       55.50       46.83      3.04 o
   4   1   7      187.90      201.33      7.08 o
   5   1   7        0.64        3.34      3.00 o
   6   1   7       32.27       32.84      3.78 o
   7   1   7       16.42       18.13      3.31 o
   8   1   7        0.00        0.98      4.67 o
   9   1   7       14.39       11.57      3.52 o
  10   1   7        0.80        3.67      3.31 o
  11   1   7       36.16       50.01      6.36 o
  12   1   7        5.73       10.24      9.01 o
  13   1   7       19.09       16.69      5.34 o
 -14   2   7        0.06        1.54      6.01 o
 -13   2   7       23.91       22.35      6.68 o
 -12   2   7       68.55       64.71     13.35 o
 -11   2   7        0.07       -0.52      2.09 o
 -10   2   7        2.25        5.18      3.00 o
  -9   2   7        1.42        3.17      1.71 o
  -8   2   7       74.67       81.42      4.21 o
  -7   2   7       11.67       11.02      3.07 o
  -6   2   7      162.15      147.97      4.61 o
  -5   2   7      101.35       83.64      2.51 o
  -4   2   7       15.76       16.46      1.22 o
  -3   2   7       82.35       80.35      2.94 o
  -2   2   7        4.57       10.53      1.16 o
  -1   2   7       46.52       58.32      1.64 o
   0   2   7       27.47       31.86      1.41 o
   1   2   7     1259.81     1326.89     18.71 o
   2   2   7      294.10      312.54      6.03 o
   3   2   7      746.78      859.82     11.79 o
   4   2   7       58.38       63.93      3.99 o
   5   2   7       21.94       27.05      3.31 o
   6   2   7        3.30        1.00      1.89 o
   7   2   7      108.29      102.59      6.61 o
   8   2   7      267.91      284.89     13.69 o
   9   2   7        0.05        3.34      2.83 o
  10   2   7        1.38        5.21      3.52 o
  11   2   7       48.35       45.23      5.89 o
  12   2   7       12.01       11.35      5.34 o
  13   2   7        2.38        7.35      4.67 o
 -14   3   7        0.27       -5.34      5.34 o
 -13   3   7        0.92        0.91      2.56 o
 -12   3   7        0.09       -2.67      3.34 o
 -11   3   7       24.14       24.61      3.08 o
 -10   3   7        2.69        5.15      1.64 o
  -9   3   7        9.13        8.39      1.90 o
  -8   3   7       20.79       22.74      2.53 o
  -7   3   7       13.46       15.09      1.90 o
  -6   3   7       61.01       59.08      2.56 o
  -5   3   7      139.81      110.39      2.90 o
  -4   3   7      544.28      603.55      7.76 o
  -3   3   7      302.56      334.94      7.78 o
  -2   3   7        4.83       11.27      1.16 o
  -1   3   7       15.67       14.64      1.34 o
   0   3   7      289.59      343.18      9.28 o
   1   3   7      282.67      320.18      6.36 o
   2   3   7       35.06       42.55      2.31 o
   3   3   7      396.42      412.58      7.75 o
   4   3   7      142.65      131.89      4.52 o
   5   3   7      735.63      765.47     16.05 o
   6   3   7      441.13      428.40     15.34 o
   7   3   7       78.51       71.31      5.95 o
   8   3   7      167.54      170.02      8.97 o
   9   3   7      390.58      437.39     15.11 o
  10   3   7        4.60        8.68      5.34 o
  11   3   7        7.08       10.02      4.67 o
  12   3   7        0.30        4.01      5.34 o
 -14   4   7        5.34        0.67      4.01 o
 -13   4   7        0.27        1.34      4.01 o
 -12   4   7        1.34        4.11      2.07 o
 -11   4   7        0.01       -0.86      1.64 o
 -10   4   7       23.16       27.58      3.51 o
  -9   4   7        9.99       11.81      1.68 o
  -8   4   7       39.88       41.42      2.55 o
  -7   4   7       10.94        8.33      1.21 o
  -6   4   7       25.67       27.22      1.45 o
  -5   4   7       61.99       56.64      1.96 o
  -4   4   7       12.19       10.26      1.09 o
  -3   4   7       53.70       77.57      2.13 o
  -2   4   7     1563.12     1669.14     23.82 o
  -1   4   7      186.09      231.66      4.28 o
   0   4   7       14.40       12.36      1.25 o
   1   4   7       19.70       18.38      1.44 o
   2   4   7       55.12       57.99      4.34 o
   3   4   7      205.83      225.70      6.74 o
   4   4   7        1.48        6.42      2.34 o
   5   4   7       64.74       65.06      3.69 o
   6   4   7      754.26      738.40     14.20 o
   7   4   7        2.38        9.35      4.67 o
   8   4   7       59.06       76.79      8.68 o
   9   4   7        6.57       10.02      5.34 o
  10   4   7       13.35       11.35      5.34 o
  11   4   7       46.85       48.75      8.68 o
  12   4   7       27.86       30.05      7.35 o
 -13   5   7        0.30        3.34      4.01 o
 -12   5   7        1.45        0.00      3.34 o
 -11   5   7        0.04        0.12      1.92 o
 -10   5   7       21.80       19.25      3.04 o
  -9   5   7      128.59      117.21      4.96 o
  -8   5   7        2.78        7.16      1.46 o
  -7   5   7       62.95       60.97      3.11 o
  -6   5   7      119.97      125.22      3.13 o
  -5   5   7       83.05       94.04      2.69 o
  -4   5   7       55.20       62.79      2.48 o
  -3   5   7      100.54      106.00      3.44 o
  -2   5   7       38.76       42.58      1.94 o
  -1   5   7      419.84      450.26      6.82 o
   0   5   7      383.58      369.75     16.03 o
   1   5   7      165.42      163.84      4.94 o
   2   5   7       56.53       50.38      7.35 o
   3   5   7      214.85      222.96      6.90 o
   4   5   7      102.71      118.47      8.68 o
   5   5   7       50.36       49.23      3.33 o
   6   5   7       27.19       30.05      6.01 o
   7   5   7      189.76      194.98     13.35 o
   8   5   7       76.62       69.45      8.68 o
   9   5   7      104.79      118.86     12.02 o
  10   5   7        7.57        9.35      4.67 o
  11   5   7        7.41        8.01      5.34 o
  12   5   7        0.03        3.34      4.67 o
 -13   6   7        5.45       14.69      6.01 o
 -12   6   7        8.62       14.02      6.01 o
 -11   6   7        5.48        7.35      4.01 o
 -10   6   7        6.08        3.70      4.34 o
  -9   6   7       40.38       40.78      4.32 o
  -8   6   7        1.83        3.34      1.30 o
  -7   6   7       52.51       41.92      3.03 o
  -6   6   7      154.41      131.33      6.04 o
  -5   6   7        5.33        5.22      2.67 o
  -4   6   7      143.69      116.77      4.44 o
  -3   6   7       44.77       45.07      2.42 o
  -2   6   7      346.39      345.04      6.35 o
  -1   6   7       50.87       45.05      2.16 o
   0   6   7        1.70       -0.45      1.19 o
   1   6   7       50.07       38.09      2.32 o
   2   6   7       77.49       85.47      7.35 o
   3   6   7      225.82      219.69     12.02 o
   4   6   7       21.43        6.01      3.34 o
   5   6   7      652.50      661.07     22.70 o
   6   6   7      122.96      110.85     10.02 o
   7   6   7       51.74       51.42      7.35 o
   8   6   7      127.93      127.54     11.35 o
   9   6   7        9.15       14.69      5.34 o
  10   6   7       55.82       72.78     10.02 o
  11   6   7        3.82       20.03      6.68 o
 -13   7   7       10.20       10.68      5.34 o
 -12   7   7        2.01       -2.67      4.01 o
 -11   7   7        0.08       14.69      6.01 o
 -10   7   7      149.68      150.24     13.35 o
  -9   7   7        0.03        2.86      1.60 o
  -8   7   7       16.60       18.07      2.72 o
  -7   7   7       34.32       42.65      3.69 o
  -6   7   7      624.68      578.94     12.82 o
  -5   7   7       93.17       91.64      4.44 o
  -4   7   7      159.00      164.63      5.43 o
  -3   7   7        5.17        6.18      1.30 o
  -2   7   7       86.51       94.35      3.51 o
  -1   7   7      243.66      220.28      8.36 o
   0   7   7     1213.15     1236.66     30.05 o
   1   7   7       23.85       23.03      5.34 o
   2   7   7       49.61       51.42      6.68 o
   3   7   7       31.65       30.72      5.34 o
   4   7   7      121.02      106.17      8.68 o
   5   7   7       12.47       20.70      4.67 o
   6   7   7      193.33      191.64     12.69 o
   7   7   7       43.05       38.73      6.68 o
   8   7   7       53.31       51.42      8.01 o
   9   7   7       24.62       27.38      6.68 o
  10   7   7       10.93       16.03      6.01 o
  11   7   7       11.53       13.35      5.34 o
 -12   8   7       11.81       14.02      5.34 o
 -11   8   7        3.51       12.02      5.34 o
 -10   8   7       36.67       36.06      7.35 o
  -9   8   7       10.01       16.69      5.34 o
  -8   8   7      133.78      116.86     10.68 o
  -7   8   7      110.44      109.24      6.01 o
  -6   8   7      484.18      451.39     12.69 o
  -5   8   7      166.72      161.41      6.26 o
  -4   8   7      408.56      368.50     15.29 o
  -3   8   7      213.93      208.47      5.76 o
  -2   8   7        4.87        7.44      1.71 o
  -1   8   7        7.25        5.74      1.32 o
   0   8   7      190.67      158.61      9.68 o
   1   8   7      584.50      453.86     11.02 o
   2   8   7        1.64        5.34      2.67 o
   3   8   7        1.66       -2.67      3.34 o
   4   8   7      103.76      108.17      9.35 o
   5   8   7        7.75        4.01      3.34 o
   6   8   7        0.80        8.01      4.01 o
   7   8   7        6.87        1.34      3.34 o
   8   8   7       88.42      101.50     10.68 o
   9   8   7        7.89        8.01      5.34 o
  10   8   7       25.61       25.37      6.68 o
  11   8   7        1.18       -4.01      4.01 o
 -12   9   7        9.39        4.67      3.34 o
 -11   9   7        4.39       -0.67      3.34 o
 -10   9   7       51.56       43.40      8.01 o
  -9   9   7       72.13       57.43      8.01 o
  -8   9   7       17.49       12.02      4.01 o
  -7   9   7       26.38       41.40      6.01 o
  -6   9   7        0.25        2.96      1.60 o
  -5   9   7      252.80      237.54     10.35 o
  -4   9   7       16.21       18.57      2.01 o
  -3   9   7      105.95       98.05      3.97 o
  -2   9   7      245.65      227.88      6.10 o
  -1   9   7       54.11       35.65      4.00 o
   0   9   7        8.41       10.58      2.34 o
   1   9   7      150.23      137.56     10.68 o
   2   9   7        0.12        2.00      3.34 o
   3   9   7       35.27       37.39      6.01 o
   4   9   7       82.41       68.78      8.01 o
   5   9   7        0.15        6.01      4.67 o
   6   9   7        4.73        3.34      3.34 o
   7   9   7       15.04       22.70      6.01 o
   8   9   7       27.52       36.73      7.35 o
   9   9   7        4.39       14.02      5.34 o
  10   9   7        0.39       -2.00      4.01 o
 -11  10   7        1.36        2.67      4.67 o
 -10  10   7        8.24       -0.67      4.01 o
  -9  10   7       58.05       54.75      8.68 o
  -8  10   7        5.70        4.67      3.34 o
  -7  10   7        2.85       -0.67      2.67 o
  -6  10   7        7.40       12.69      4.01 o
  -5  10   7       41.32       42.43      3.17 o
  -4  10   7       39.65       35.45      2.71 o
  -3  10   7       62.04       51.73      4.49 o
  -2  10   7       13.74       16.36      1.71 o
  -1  10   7       48.85       53.39      6.01 o
   0  10   7       35.22       27.65      3.33 o
   1  10   7        8.87        9.35      2.56 o
   2  10   7       28.35       21.37      5.34 o
   3  10   7        0.21        7.35      4.01 o
   4  10   7        3.22        9.35      4.01 o
   5  10   7        3.85        7.35      4.01 o
   6  10   7        4.12       -0.67      3.34 o
   7  10   7        1.09        2.67      3.34 o
   8  10   7      112.17      106.17     11.35 o
   9  10   7        0.27        0.67      4.01 o
  10  10   7       15.26       24.04      6.68 o
 -11  11   7       10.99       12.69      6.01 o
 -10  11   7        2.22        4.01      4.01 o
  -9  11   7        1.43        0.67      3.34 o
  -8  11   7        0.39        5.34      3.34 o
  -7  11   7       17.14       15.36      4.67 o
  -6  11   7        3.37        2.34      5.01 o
  -5  11   7       25.76       27.40      3.69 o
  -4  11   7        0.01        2.75      1.72 o
  -3  11   7       16.45       17.40      2.72 o
  -2  11   7       11.37       12.03      3.67 o
  -1  11   7       25.86       32.86      3.52 o
   0  11   7      124.67      129.42      6.90 o
   1  11   7      378.93      388.22     12.17 o
   2  11   7        0.16        6.56      2.56 o
   3  11   7      127.10      119.53     10.68 o
   4  11   7       15.97       24.04      6.01 o
   5  11   7       56.33       53.42      8.01 o
   6  11   7       28.73       34.05      6.68 o
   7  11   7        1.41        0.00      3.34 o
   8  11   7        3.90        3.34      4.01 o
   9  11   7       24.07       19.36      6.01 o
 -10  12   7        3.21       -1.34      3.34 o
  -9  12   7       26.44       21.37      6.01 o
  -8  12   7        0.00       -2.08      2.34 o
  -7  12   7       49.43       61.61      9.68 o
  -6  12   7       13.63       16.53      6.34 o
  -5  12   7        7.43        3.34      4.01 o
  -4  12   7        0.56        2.67      4.01 o
  -3  12   7        0.59        6.01      4.01 o
  -2  12   7       30.63       32.76      3.83 o
  -1  12   7       19.91       26.55      3.52 o
   0  12   7       22.47       17.36      3.21 o
   1  12   7       46.19       46.10      4.47 o
   2  12   7       38.70       35.82      5.34 o
   3  12   7       75.88       81.46     10.02 o
   4  12   7        5.29       -0.67      3.34 o
   5  12   7       35.24       39.40      7.35 o
   6  12   7       11.64       14.02      5.34 o
   7  12   7       15.67       13.35      5.34 o
   8  12   7       23.46       26.04      6.68 o
  -9  13   7       13.88       14.97      3.69 o
  -8  13   7       18.53       21.37      6.68 o
  -7  13   7       16.85       13.35      6.01 o
  -6  13   7       17.54       20.70      6.01 o
  -5  13   7        1.04       11.35      5.34 o
  -4  13   7        1.05        3.34      4.67 o
  -3  13   7        0.35        6.68      4.67 o
  -2  13   7        2.64        6.68      4.01 o
  -1  13   7      129.45      127.54     12.02 o
   0  13   7       51.45       58.98      5.29 o
   1  13   7       32.71       42.98      4.65 o
   2  13   7        7.33        6.56      2.32 o
   3  13   7       86.77       85.64      6.83 o
   4  13   7       20.23       12.29      3.67 o
   5  13   7       11.10       18.70      6.01 o
   6  13   7        5.62        7.35      4.67 o
   7  13   7       22.72       20.70      6.01 o
  -7  14   7       24.07       44.07      8.68 o
  -6  14   7        2.99       11.35      5.34 o
  -5  14   7        0.13        3.34      3.34 o
  -4  14   7       61.06       81.46     10.68 o
  -3  14   7        7.10        7.35      4.67 o
  -2  14   7       35.53       36.73      7.35 o
  -1  14   7       98.13      124.20     12.69 o
   0  14   7      132.01      135.55     12.69 o
   1  14   7        9.10       13.35      6.01 o
   2  14   7        0.31        1.94      3.00 o
   3  14   7        5.28        1.78      5.34 o
   4  14   7        1.39        4.98      7.01 o
   5  14   7        0.38        2.00      2.36 o
   6  14   7        2.57        0.00      4.01 o
  -6  15   7        9.82       10.68      4.67 o
  -5  15   7       26.34       24.71      6.68 o
  -4  15   7        3.17        0.00      4.01 o
  -3  15   7       10.65       21.37      6.68 o
  -2  15   7       18.52       20.03      6.68 o
  -1  15   7       71.52       85.47     10.68 o
   0  15   7       13.11       19.36      6.01 o
   1  15   7        5.45       12.69      5.34 o
   2  15   7       17.58       22.70      6.68 o
   3  15   7       76.12       74.12     10.02 o
   4  15   7        4.55        7.35      4.67 o
  -3  16   7        0.52        6.01      5.34 o
  -2  16   7       76.08       93.48     12.02 o
  -1  16   7        3.10        8.01      4.67 o
   0  16   7        0.61        1.34      4.01 o
   1  16   7        5.20        0.00      4.01 o
   2  16   7        1.21        4.67      4.01 o
 -14   0   8       39.68       37.39      7.35 o
 -12   0   8      116.93      108.84     11.35 o
 -10   0   8      608.32      618.33     24.71 o
  -8   0   8      406.28      439.38     18.03 o
  -6   0   8      796.55      757.22     22.04 o
  -4   0   8       18.91       23.82      2.36 o
  -2   0   8     7908.16     8418.25    113.52 o
   0   0   8        9.89       15.36      2.00 o
   2   0   8      527.57      502.81     14.02 o
   4   0   8      446.47      461.41     16.03 o
   6   0   8        0.06        2.00      2.67 o
   8   0   8      155.90      158.26     12.02 o
  10   0   8        8.88       13.35      5.34 o
  12   0   8        2.32       10.15      3.33 o
 -14   1   8       27.46       18.64      3.99 o
 -13   1   8       39.36       36.12      4.94 o
 -12   1   8       67.78       54.09      5.89 o
 -11   1   8        0.42        0.67      2.36 o
 -10   1   8      437.98      413.22     13.92 o
  -9   1   8        1.43        1.78      2.09 o
  -8   1   8       29.40       36.74      3.78 o
  -7   1   8      420.88      416.19     25.37 o
  -6   1   8      198.43      202.24     10.02 o
  -5   1   8      237.43      232.92      8.84 o
  -4   1   8      105.80      110.29      2.86 o
  -3   1   8     1828.71     1973.41     23.42 o
  -2   1   8      367.55      418.54      9.79 o
  -1   1   8      123.18      149.66      4.07 o
   0   1   8      435.27      503.34      6.97 o
   1   1   8      123.68      120.57      3.99 o
   2   1   8       83.80       78.78      5.01 o
   3   1   8       12.69       17.53      2.09 o
   4   1   8     1078.19     1136.81     19.36 o
   5   1   8        5.22        4.67      2.36 o
   6   1   8      182.42      201.37      8.68 o
   7   1   8        2.12        3.28      2.56 o
   8   1   8      310.62      333.81     12.51 o
   9   1   8        9.86       12.02      3.78 o
  10   1   8      118.57      122.87      8.73 o
  11   1   8       18.02       22.73      6.01 o
  12   1   8        2.55       14.02      4.47 o
 -14   2   8       21.42       21.61      4.34 o
 -13   2   8       33.09       26.98      4.72 o
 -12   2   8        5.65        4.73      2.72 o
 -11   2   8       16.51       14.86      3.31 o
 -10   2   8        0.03       -0.89      4.01 o
  -9   2   8       43.72       42.92      4.47 o
  -8   2   8       62.32       60.65      4.72 o
  -7   2   8        0.73        6.53      2.09 o
  -6   2   8        6.45        6.68      1.89 o
  -5   2   8        7.89       11.90      1.27 o
  -4   2   8     1327.80     1358.05     16.43 o
  -3   2   8      101.17      115.95      3.71 o
  -2   2   8     1336.60     1623.26     17.32 o
  -1   2   8      150.71      180.77      2.51 o
   0   2   8     4062.15     4456.21     33.18 o
   1   2   8      343.07      399.29      6.76 o
   2   2   8      237.07      259.42      5.65 o
   3   2   8       15.33       14.75      1.54 o
   4   2   8      175.48      201.13      8.35 o
   5   2   8       25.45       24.84      5.68 o
   6   2   8      121.86      127.14      6.83 o
   7   2   8      119.71      118.36      7.68 o
   8   2   8       97.57      105.36      9.01 o
   9   2   8      104.05      113.10      8.03 o
  10   2   8       28.16       37.40      5.41 o
  11   2   8       74.27       94.91      8.25 o
  12   2   8       10.43        3.34      4.67 o
 -14   3   8        9.66       10.02      3.31 o
 -13   3   8        0.27        1.19      4.34 o
 -12   3   8       18.77       22.95      4.01 o
 -11   3   8       15.32        9.68      2.83 o
 -10   3   8       10.59        9.27      1.77 o
  -9   3   8      118.64      106.55      5.08 o
  -8   3   8       24.50       27.49      2.55 o
  -7   3   8      338.39      338.60      7.84 o
  -6   3   8      171.48      159.22      3.55 o
  -5   3   8        7.56        8.95      0.96 o
  -4   3   8      140.26      105.65      4.01 o
  -3   3   8      343.38      312.87      6.29 o
  -2   3   8        0.54        1.25      0.85 o
  -1   3   8      134.65      154.67      3.17 o
   0   3   8      160.23      177.13      4.49 o
   1   3   8      862.53      977.00     10.48 o
   2   3   8     1051.54     1095.56     13.74 o
   3   3   8       21.69       22.01      1.85 o
   4   3   8       45.15       44.54      2.75 o
   5   3   8       48.64       44.42      3.23 o
   6   3   8       23.92       21.58      2.13 o
   7   3   8       98.73       93.95      4.45 o
   8   3   8        6.40       12.20      3.52 o
   9   3   8        3.19       11.49      3.52 o
  10   3   8      237.79      271.77     18.03 o
  11   3   8       14.41       26.71      7.35 o
  12   3   8       20.78       22.04      6.68 o
 -14   4   8        0.56        0.67      4.01 o
 -13   4   8        2.34        0.74      3.67 o
 -12   4   8        3.95        1.11      2.09 o
 -11   4   8        0.26        1.24      1.64 o
 -10   4   8        6.87        7.27      1.47 o
  -9   4   8        0.70        2.34      1.30 o
  -8   4   8       18.13       15.91      1.93 o
  -7   4   8       32.13       33.29      3.33 o
  -6   4   8      146.63      143.53      3.52 o
  -5   4   8      304.42      266.50      7.32 o
  -4   4   8        0.31        1.42      0.87 o
  -3   4   8       23.22       14.15      1.44 o
  -2   4   8        2.85        8.07      1.42 o
  -1   4   8      413.01      475.06     13.29 o
   0   4   8      666.11      658.53      9.86 o
   1   4   8       86.67       99.44      3.23 o
   2   4   8        5.71       10.02      2.34 o
   3   4   8      170.62      174.09      6.26 o
   4   4   8      324.83      332.97      7.56 o
   5   4   8      506.25      503.24      9.83 o
   6   4   8      245.34      239.02      7.55 o
   7   4   8      380.67      385.29     18.70 o
   8   4   8       11.55       14.02      4.67 o
   9   4   8        1.78        1.34      4.01 o
  10   4   8       21.66       32.72      7.35 o
  11   4   8       32.81       45.41      8.68 o
  12   4   8        7.82        6.68      5.34 o
 -13   5   8       17.63        7.35      3.34 o
 -12   5   8       18.83       20.70      6.01 o
 -11   5   8       14.22       25.37      6.68 o
 -10   5   8        4.34        6.54      2.22 o
  -9   5   8        6.84        6.94      1.58 o
  -8   5   8        0.76        0.92      1.30 o
  -7   5   8       21.63       17.72      1.85 o
  -6   5   8      319.25      314.72      5.44 o
  -5   5   8        8.12        7.10      1.16 o
  -4   5   8      948.58      936.81     24.04 o
  -3   5   8        6.53        4.86      0.62 o
  -2   5   8      838.01      772.00     11.28 o
  -1   5   8       85.89       80.80      6.01 o
   0   5   8      862.12      920.86     22.37 o
   1   5   8      157.09      140.21      4.94 o
   2   5   8      279.52      292.11      8.46 o
   3   5   8       33.25       33.00      2.72 o
   4   5   8      361.11      339.14      9.13 o
   5   5   8      474.56      427.37     10.38 o
   6   5   8      582.02      559.57     22.04 o
   7   5   8       41.53       39.40      7.35 o
   8   5   8       91.79       96.16     10.02 o
   9   5   8        0.01        4.01      4.01 o
  10   5   8        5.37       11.35      6.01 o
  11   5   8        0.92       -4.67      4.67 o
 -13   6   8        9.08        6.01      4.67 o
 -12   6   8       11.14       12.69      6.01 o
 -11   6   8      107.28       86.14     10.68 o
 -10   6   8       61.98       56.76      8.68 o
  -9   6   8      139.01      130.06      6.90 o
  -8   6   8       70.28       68.74      3.57 o
  -7   6   8      174.41      181.72      6.27 o
  -6   6   8       58.97       47.90      2.11 o
  -5   6   8       45.39       49.63      3.00 o
  -4   6   8      558.33      541.35     15.36 o
  -3   6   8      907.67      846.36     11.24 o
  -2   6   8       47.41       41.00      1.94 o
  -1   6   8      421.78      373.91     13.02 o
   0   6   8      225.64      224.94      6.90 o
   1   6   8       25.03       21.42      2.32 o
   2   6   8      219.49      151.64     34.72 o
   3   6   8      236.86      255.75     12.69 o
   4   6   8       83.39       74.79      7.35 o
   5   6   8      206.26      195.65     12.69 o
   6   6   8      187.97      174.95     12.69 o
   7   6   8       13.24       12.69      4.01 o
   8   6   8       26.98       28.71      6.68 o
   9   6   8        0.81        2.00      4.01 o
  10   6   8       38.80       39.40      8.01 o
  11   6   8       13.80       17.36      6.01 o
 -13   7   8       78.49       82.13     11.35 o
 -12   7   8       42.38       46.74      8.68 o
 -11   7   8       12.16       14.69      5.34 o
 -10   7   8       14.58       20.03      5.34 o
  -9   7   8       38.27       38.06      6.68 o
  -8   7   8       35.28       29.38      6.01 o
  -7   7   8      134.74      131.77      5.92 o
  -6   7   8       20.46       19.23      2.32 o
  -5   7   8      890.59      833.27     34.39 o
  -4   7   8      201.86      211.81      5.41 o
  -3   7   8      387.41      354.53      6.93 o
  -2   7   8        2.49        2.28      1.01 o
  -1   7   8      340.82      317.67      8.15 o
   0   7   8       56.39       41.64      3.21 o
   1   7   8      769.78      677.64     32.39 o
   2   7   8      400.60      359.91     15.36 o
   3   7   8      290.96      274.44     14.02 o
   4   7   8       83.52       82.13      8.01 o
   5   7   8        4.68        8.01      4.01 o
   6   7   8       17.41       14.69      4.67 o
   7   7   8       24.17       22.04      5.34 o
   8   7   8        0.42       -3.34      4.01 o
   9   7   8        8.18        6.01      5.34 o
  10   7   8        1.26        1.34      4.01 o
  11   7   8        2.68        8.68      5.34 o
 -12   8   8        3.40        4.01      4.67 o
 -11   8   8      136.72      149.57     14.02 o
 -10   8   8       34.32       41.40      8.01 o
  -9   8   8        3.20        6.01      4.01 o
  -8   8   8      273.80      250.40     16.03 o
  -7   8   8       60.17       57.43      7.35 o
  -6   8   8        3.52        4.47      1.19 o
  -5   8   8      345.45      332.70      8.64 o
  -4   8   8      220.05      206.15      6.41 o
  -3   8   8     1309.18     1222.86     21.98 o
  -2   8   8       17.02       13.95      1.64 o
  -1   8   8      458.25      416.64     10.10 o
   0   8   8      406.62      382.41      7.66 o
   1   8   8      224.32      210.38      6.27 o
   2   8   8      456.96      372.60     16.69 o
   3   8   8        4.87       -2.00      3.34 o
   4   8   8       67.96       66.11      7.35 o
   5   8   8        0.02        3.34      4.01 o
   6   8   8      105.26       86.14      9.35 o
   7   8   8       53.31       60.76      8.01 o
   8   8   8       48.03       43.40      7.35 o
   9   8   8       90.99       85.47     10.68 o
  10   8   8        6.26        6.68      4.67 o
 -12   9   8        0.41        0.67      3.34 o
 -11   9   8        1.60        6.01      4.67 o
 -10   9   8        6.30        8.01      4.67 o
  -9   9   8       29.82       26.04      6.01 o
  -8   9   8      192.23      167.60     13.35 o
  -7   9   8      276.24      237.05     14.69 o
  -6   9   8        8.84        3.34      2.00 o
  -5   9   8       60.02       54.60      4.65 o
  -4   9   8      148.95      137.45      5.06 o
  -3   9   8      169.18      154.40      4.96 o
  -2   9   8      109.02      104.01      3.87 o
  -1   9   8        6.88        5.59      1.72 o
   0   9   8       13.70        5.67      1.25 o
   1   9   8       24.82       18.70      5.34 o
   2   9   8       10.25       10.02      4.01 o
   3   9   8        2.95        9.35      4.67 o
   4   9   8        9.90        6.68      4.01 o
   5   9   8        6.78       12.02      4.67 o
   6   9   8        0.75        0.67      4.01 o
   7   9   8        3.07        4.01      4.67 o
   8   9   8       62.68       64.77      9.35 o
   9   9   8       14.53       12.69      6.01 o
  10   9   8       12.59       21.37      6.68 o
 -11  10   8        2.41        0.00      4.01 o
 -10  10   8        8.03        9.35      4.67 o
  -9  10   8        5.53       -2.00      3.34 o
  -8  10   8       52.14       48.75      7.35 o
  -7  10   8       12.47        6.68      3.34 o
  -6  10   8       13.10       19.23      4.01 o
  -5  10   8       20.93       16.34      3.04 o
  -4  10   8        1.38        2.34      1.27 o
  -3  10   8        3.29        4.01      1.30 o
  -2  10   8       43.28       39.60      3.44 o
  -1  10   8        0.73        3.34      2.34 o
   0  10   8       15.25        7.61      2.67 o
   1  10   8       46.78       44.61      5.68 o
   2  10   8       10.79       15.36      4.67 o
   3  10   8        0.59       -4.01      4.01 o
   4  10   8       87.26       80.80      9.35 o
   5  10   8        6.99        4.67      4.67 o
   6  10   8       32.52       29.38      6.68 o
   7  10   8       47.39       62.77      8.68 o
   8  10   8       24.51       34.05      8.01 o
   9  10   8        0.26        3.34      5.34 o
 -11  11   8        1.81       -4.01      4.67 o
 -10  11   8        1.06        2.67      3.34 o
  -9  11   8        0.26        3.34      4.01 o
  -8  11   8        0.02        1.34      2.67 o
  -7  11   8       21.72       28.30      4.25 o
  -6  11   8        8.02        6.07      2.32 o
  -5  11   8        0.06        0.67      1.79 o
  -4  11   8       24.15       22.24      3.21 o
  -3  11   8        0.09        2.67      4.01 o
  -2  11   8       31.58       25.76      2.92 o
  -1  11   8        4.87       10.45      2.32 o
   0  11   8       47.20       59.00      4.81 o
   1  11   8      117.38      134.78      7.22 o
   2  11   8        0.08        9.35      4.67 o
   3  11   8        9.97       19.36      5.34 o
   4  11   8       72.24       64.77      8.68 o
   5  11   8       63.02       64.77      8.68 o
   6  11   8       18.42       16.03      6.01 o
   7  11   8        1.96       10.68      5.34 o
   8  11   8       13.44       15.36      6.01 o
   9  11   8        0.06        6.01      4.67 o
 -10  12   8        2.48        1.34      3.34 o
  -9  12   8        0.94       -1.88      2.56 o
  -8  12   8        9.74        8.79      3.34 o
  -7  12   8        0.53        1.27      3.00 o
  -6  12   8       28.51       32.33      7.01 o
  -5  12   8        1.92       12.69      4.67 o
  -4  12   8       12.92       21.37      6.01 o
  -3  12   8        6.46        7.35      4.67 o
  -2  12   8        6.94        6.01      4.67 o
  -1  12   8        0.94        1.34      4.01 o
   0  12   8       43.27       46.07      4.32 o
   1  12   8       13.55       17.57      3.33 o
   2  12   8      118.74      127.00      7.69 o
   3  12   8       41.61       41.40      7.35 o
   4  12   8       30.16       33.39      6.68 o
   5  12   8        2.27       -1.34      3.34 o
   6  12   8        0.00        8.01      5.34 o
   7  12   8       19.14       30.72      7.35 o
   8  12   8        4.09        5.34      4.01 o
  -9  13   8       38.32       33.39      7.35 o
  -8  13   8        3.14       -1.34      4.01 o
  -7  13   8      128.43      158.92     14.02 o
  -6  13   8        0.51        1.34      4.01 o
  -5  13   8        6.58        5.34      4.67 o
  -4  13   8       69.74       84.80     10.02 o
  -3  13   8       17.90       22.04      6.68 o
  -2  13   8        7.07       10.02      4.67 o
  -1  13   8       41.19       57.43      8.68 o
   0  13   8      104.33      118.19     11.35 o
   1  13   8       21.93       30.05      7.35 o
   2  13   8      157.25      168.84      9.13 o
   3  13   8        7.01        9.50      3.04 o
   4  13   8       75.43       87.47     10.68 o
   5  13   8       27.68       25.37      6.68 o
   6  13   8        0.69        2.00      4.01 o
   7  13   8       10.19        6.01      4.01 o
  -7  14   8       17.72       38.73      8.01 o
  -6  14   8        1.83        3.34      4.01 o
  -5  14   8       75.81       84.80     11.35 o
  -4  14   8        3.03        2.00      4.67 o
  -3  14   8        0.77        0.67      4.01 o
  -2  14   8       59.90       80.13     10.68 o
  -1  14   8       46.77       56.09      8.68 o
   0  14   8        8.38       19.36      6.68 o
   1  14   8      148.24      157.59     14.02 o
   2  14   8       11.89       11.35      5.34 o
   3  14   8       15.20       18.70      6.01 o
   4  14   8        4.48        3.34      4.01 o
   5  14   8      139.03      160.81      9.88 o
   6  14   8       34.83       50.75      8.68 o
  -6  15   8        1.60        3.34      4.01 o
  -5  15   8       38.09       57.43      9.35 o
  -4  15   8        0.95        2.67      4.01 o
  -3  15   8        0.35        0.67      4.01 o
  -2  15   8        0.35        2.67      4.67 o
  -1  15   8       21.57       21.37      6.01 o
   0  15   8       46.21       48.75      8.68 o
   1  15   8        0.71        7.35      5.34 o
   2  15   8       18.99       22.70      6.68 o
   3  15   8       51.31       46.74      8.68 o
   4  15   8       71.50       82.13     10.68 o
  -3  16   8        5.61       10.68      6.01 o
  -2  16   8       28.70       42.07      8.01 o
  -1  16   8       12.72       16.69      6.01 o
   0  16   8       26.55       25.37      6.68 o
   1  16   8        3.22        0.67      4.01 o
 -13   0   9      160.01      143.56     13.35 o
 -11   0   9       46.60       42.74      7.35 o
  -9   0   9     1073.10     1081.08     32.05 o
  -7   0   9      177.62      207.00     11.35 o
  -5   0   9      631.96      611.58     17.36 o
  -3   0   9       42.00       48.28      2.34 o
  -1   0   9     2097.69     2234.94     34.05 o
   1   0   9      211.86      224.36      8.01 o
   3   0   9       72.52       52.75      4.67 o
   5   0   9      571.82      576.93     20.03 o
   7   0   9      710.83      741.20     26.04 o
   9   0   9        1.76        8.01      4.67 o
  11   0   9       41.06       54.75      9.35 o
 -14   1   9       37.03       29.43      4.65 o
 -13   1   9        8.64       11.63      7.35 o
 -12   1   9      192.93      182.73     10.39 o
 -11   1   9        0.04        2.00      2.22 o
 -10   1   9        5.51        9.14      2.83 o
  -9   1   9       26.40       38.32      9.35 o
  -8   1   9       50.93       58.63      4.94 o
  -7   1   9      404.64      417.52     12.03 o
  -6   1   9      209.65      221.74      8.03 o
  -5   1   9       22.76       16.96      1.85 o
  -4   1   9      407.17      412.26      5.36 o
  -3   1   9       64.91      101.62      3.76 o
  -2   1   9      405.17      409.92     10.88 o
  -1   1   9      129.01      122.61      2.58 o
   0   1   9      350.84      350.68      5.85 o
   1   1   9      147.68      191.40      4.59 o
   2   1   9      514.06      527.90     10.62 o
   3   1   9      129.76      137.24      5.67 o
   4   1   9       31.92       31.23      3.31 o
   5   1   9        1.52        1.00      3.00 o
   6   1   9      122.82      127.75      8.35 o
   7   1   9       55.34       53.40      7.01 o
   8   1   9        9.32       16.40      4.34 o
   9   1   9       87.67       85.06      7.31 o
  10   1   9       45.55       55.17      6.36 o
  11   1   9       86.34      106.10      8.73 o
  12   1   9        7.17       13.02     10.02 o
 -14   2   9       14.62       11.94      3.69 o
 -13   2   9       70.24       61.24      7.01 o
 -12   2   9       18.26       24.54      8.01 o
 -11   2   9       82.54       81.24      6.61 o
 -10   2   9        7.01        4.67      2.22 o
  -9   2   9       19.06       18.26      3.04 o
  -8   2   9       33.55       29.88      3.52 o
  -7   2   9      451.84      457.78     16.36 o
  -6   2   9      264.34      280.76      5.97 o
  -5   2   9       49.83       48.18      2.64 o
  -4   2   9      119.45      105.03      2.17 o
  -3   2   9       16.08       21.33      1.47 o
  -2   2   9      692.61      688.05      9.81 o
  -1   2   9     1170.54     1239.41     11.18 o
   0   2   9       13.72       15.00      1.22 o
   1   2   9      120.61      173.22      5.41 o
   2   2   9      152.43      145.53      4.36 o
   3   2   9      313.32      340.76      7.30 o
   4   2   9       89.53       93.35      4.02 o
   5   2   9      437.60      450.36     11.42 o
   6   2   9      345.21      349.88      8.84 o
   7   2   9        0.52        2.96      1.64 o
   8   2   9        0.91        5.58      2.56 o
   9   2   9        0.15        3.80      3.04 o
  10   2   9       16.59       17.61      4.47 o
  11   2   9        0.19        0.67      4.01 o
  12   2   9       42.23       49.41      9.35 o
 -14   3   9        0.03        6.68      3.31 o
 -13   3   9        1.93        2.94      3.67 o
 -12   3   9        3.81        3.04      6.01 o
 -11   3   9       27.15       28.70      4.17 o
 -10   3   9        9.27        7.77      2.67 o
  -9   3   9        4.00        1.00      1.89 o
  -8   3   9      115.35      111.16      5.08 o
  -7   3   9       36.05       35.04      2.81 o
  -6   3   9      288.14      283.57      9.50 o
  -5   3   9       59.62       75.22      3.23 o
  -4   3   9      413.46      432.31      7.92 o
  -3   3   9      248.72      240.09      5.65 o
  -2   3   9      802.55      806.63     18.70 o
  -1   3   9      199.40      187.06      3.41 o
   0   3   9      479.79      536.69     12.95 o
   1   3   9        1.32        3.43      1.24 o
   2   3   9      432.56      450.23      8.22 o
   3   3   9      363.50      383.01      7.92 o
   4   3   9       21.49       24.82      2.16 o
   5   3   9      168.91      165.17      5.50 o
   6   3   9        1.11        2.34      2.12 o
   7   3   9      331.03      350.46     12.51 o
   8   3   9      133.51      145.78     10.68 o
   9   3   9        7.78        4.96      7.35 o
  10   3   9       17.96       20.03      6.01 o
  11   3   9        5.36        9.35      6.01 o
  12   3   9        0.00       12.69      6.68 o
 -14   4   9        0.15        2.67      3.34 o
 -13   4   9        4.50        2.84      3.26 o
 -12   4   9       17.53       15.51      3.67 o
 -11   4   9        0.72        2.00      1.64 o
 -10   4   9       64.45       63.24      4.29 o
  -9   4   9        0.04        1.14      1.41 o
  -8   4   9        6.56        6.27      1.44 o
  -7   4   9       32.71       27.75      2.25 o
  -6   4   9        0.05        0.40      0.79 o
  -5   4   9       76.97       68.89      2.28 o
  -4   4   9      323.76      351.53      8.93 o
  -3   4   9       38.73       44.57      2.55 o
  -2   4   9       93.82       93.18      4.25 o
  -1   4   9        2.70        1.90      0.55 o
   0   4   9        5.06        3.78      1.16 o
   1   4   9      229.86      220.09      5.31 o
   2   4   9       27.75       33.60      3.04 o
   3   4   9       29.80       24.14      2.11 o
   4   4   9      249.91      275.56      6.97 o
   5   4   9       12.29       15.77      2.01 o
   6   4   9       53.10       51.66      3.32 o
   7   4   9       27.12       22.32      3.78 o
   8   4   9       79.57       84.14     10.02 o
   9   4   9       10.88       14.69      5.34 o
  10   4   9       24.90       24.71      6.68 o
  11   4   9        0.38        4.01      4.01 o
 -13   5   9        0.00        6.01      5.34 o
 -12   5   9        0.01       -1.34      4.01 o
 -11   5   9       78.14       70.11      9.35 o
 -10   5   9        8.12        6.68      4.01 o
  -9   5   9      230.42      228.79      9.13 o
  -8   5   9      105.10      107.70      4.37 o
  -7   5   9       50.00       54.36      2.60 o
  -6   5   9       31.37       24.17      2.02 o
  -5   5   9      206.33      201.58      4.00 o
  -4   5   9        0.31        1.47      0.60 o
  -3   5   9      622.68      627.39     12.72 o
  -2   5   9      141.31      125.80      4.14 o
  -1   5   9      666.73      641.85     12.69 o
   0   5   9      451.95      409.51      9.30 o
   1   5   9       14.11        9.98      1.44 o
   2   5   9       55.39       50.45      3.69 o
   3   5   9      119.00      103.50      5.13 o
   4   5   9        3.13        5.06      2.00 o
   5   5   9       62.94       70.16      5.01 o
   6   5   9      172.94      178.96     12.02 o
   7   5   9      204.30      218.35     14.69 o
   8   5   9       18.10        6.68      4.67 o
   9   5   9        7.67        2.67      4.01 o
  10   5   9        9.87       13.35      5.34 o
  11   5   9        6.67       12.69      5.34 o
 -13   6   9        2.47        0.00      4.01 o
 -12   6   9        2.43       -2.67      4.67 o
 -11   6   9       11.94        0.00      3.34 o
 -10   6   9       35.97       40.06      6.68 o
  -9   6   9        5.83        4.67      3.34 o
  -8   6   9       25.56       24.40      2.83 o
  -7   6   9       39.65       37.04      2.60 o
  -6   6   9        6.78        5.42      0.81 o
  -5   6   9      245.11      260.43      6.36 o
  -4   6   9       29.53       35.95      1.74 o
  -3   6   9       13.61       14.19      1.30 o
  -2   6   9      226.00      206.87      4.48 o
  -1   6   9      621.01      555.41     10.38 o
   0   6   9      218.24      209.90      6.74 o
   1   6   9       31.40       35.28      3.00 o
   2   6   9      105.40       70.11      6.68 o
   3   6   9      537.17      489.46     18.70 o
   4   6   9      255.66      235.05     13.35 o
   5   6   9       14.51       22.70      5.34 o
   6   6   9       68.17       47.41      6.68 o
   7   6   9        2.18        4.01      3.34 o
   8   6   9      209.50      200.32     15.36 o
   9   6   9        4.92       16.03      5.34 o
  10   6   9        1.03       14.69      6.01 o
  11   6   9        4.16       11.35      6.01 o
 -13   7   9        0.30       12.69      6.01 o
 -12   7   9       96.68       80.80     11.35 o
 -11   7   9        0.23       13.35      6.01 o
 -10   7   9        0.08        4.01      3.34 o
  -9   7   9        5.50        4.01      4.01 o
  -8   7   9      192.73      168.94     12.69 o
  -7   7   9       79.66       71.45      8.01 o
  -6   7   9      360.52      336.76     26.38 o
  -5   7   9       59.88       70.27      3.44 o
  -4   7   9       40.65       48.99      2.56 o
  -3   7   9       56.10       53.79      3.08 o
  -2   7   9     1678.24     1601.99     21.46 o
  -1   7   9       76.00       79.95      3.94 o
   0   7   9      348.44      291.88      8.50 o
   1   7   9       17.24       16.70      2.67 o
   2   7   9      136.10      106.17      8.68 o
   3   7   9       19.16       12.69      4.01 o
   4   7   9       15.06        5.34      3.34 o
   5   7   9        6.53       12.02      4.67 o
   6   7   9        0.28       16.03      4.67 o
   7   7   9      108.56      110.85     10.68 o
   8   7   9       33.51       38.06      7.35 o
   9   7   9        0.41        2.67      4.01 o
  10   7   9       16.86       22.70      6.01 o
 -12   8   9       18.44       14.69      5.34 o
 -11   8   9       76.09       82.80     10.68 o
 -10   8   9      173.82      171.61     14.69 o
  -9   8   9        0.41        1.34      2.67 o
  -8   8   9       36.98       26.04      5.34 o
  -7   8   9      225.25      197.65     13.35 o
  -6   8   9       25.51        9.35      3.34 o
  -5   8   9      387.96      397.36     25.04 o
  -4   8   9      224.88      218.45      7.42 o
  -3   8   9        0.92        1.73      0.91 o
  -2   8   9      107.66       99.78      3.63 o
  -1   8   9      368.21      302.40      8.28 o
   0   8   9       71.72       69.39      4.67 o
   1   8   9       15.63       12.13      2.34 o
   2   8   9      125.08      132.21     10.02 o
   3   8   9        1.37       -0.67      2.67 o
   4   8   9        1.55        0.00      3.34 o
   5   8   9        3.80        8.68      5.34 o
   6   8   9      153.81      157.59     12.69 o
   7   8   9       32.97       38.73      7.35 o
   8   8   9       50.83       49.41      8.01 o
   9   8   9        0.19        0.67      4.01 o
  10   8   9        0.42        0.00      4.01 o
 -12   9   9        5.63        5.34      5.34 o
 -11   9   9        0.03        2.00      4.01 o
 -10   9   9        0.09       -4.67      4.67 o
  -9   9   9       65.98       72.12      9.35 o
  -8   9   9        1.63        0.67      2.67 o
  -7   9   9       70.66       61.43      7.35 o
  -6   9   9      107.14      108.69     13.02 o
  -5   9   9        3.20        2.50      1.72 o
  -4   9   9       58.42       59.62      4.65 o
  -3   9   9        0.84       -0.06      0.91 o
  -2   9   9       17.43       12.71      1.52 o
  -1   9   9       54.58       51.20      3.83 o
   0   9   9       50.11       38.86      2.56 o
   1   9   9       10.63       12.69      4.67 o
   2   9   9      118.80      142.23     10.68 o
   3   9   9       52.37       54.75      7.35 o
   4   9   9       20.91       25.37      5.34 o
   5   9   9       77.63       80.13      9.35 o
   6   9   9       84.01       78.13      9.35 o
   7   9   9       14.18       22.04      6.01 o
   8   9   9       10.22        7.35      4.01 o
   9   9   9        0.04       -3.34      3.34 o
  10   9   9        0.80        6.01      4.67 o
 -11  10   9       12.34       14.69      6.01 o
 -10  10   9        0.60       -5.34      5.34 o
  -9  10   9       32.06       26.04      6.01 o
  -8  10   9        6.32        3.34      3.34 o
  -7  10   9        4.25        5.34      6.01 o
  -6  10   9       58.94       52.65      5.13 o
  -5  10   9        0.72        0.67      3.00 o
  -4  10   9        0.43        1.84      1.27 o
  -3  10   9        1.37        1.62      1.24 o
  -2  10   9        3.18        1.81      2.00 o
  -1  10   9        0.00        1.14      2.00 o
   0  10   9        0.61        0.50      1.72 o
   1  10   9        7.50       11.16      2.39 o
   2  10   9       39.27       38.73      6.68 o
   3  10   9        6.13        4.01      4.67 o
   4  10   9       26.50       23.37      6.01 o
   5  10   9       10.18       10.02      5.34 o
   6  10   9      107.46      102.83     11.35 o
   7  10   9        0.96        1.34      4.01 o
   8  10   9       22.93       34.05      7.35 o
   9  10   9        5.75        2.00      4.01 o
 -11  11   9        1.37        1.34      3.34 o
 -10  11   9        0.86       -1.34      3.34 o
  -9  11   9       47.68       33.39      6.68 o
  -8  11   9        0.42        0.97      2.32 o
  -7  11   9        7.69        8.68      4.01 o
  -6  11   9       37.92       35.69      4.32 o
  -5  11   9       37.55       35.30      4.17 o
  -4  11   9        9.66       12.02      4.67 o
  -3  11   9      148.45      138.22     12.02 o
  -2  11   9        1.85        9.35      4.67 o
  -1  11   9      192.49      200.32     14.02 o
   0  11   9        1.19        2.17      1.72 o
   1  11   9       32.75       34.66      3.99 o
   2  11   9        1.98        6.68      4.67 o
   3  11   9      121.34      114.18     11.35 o
   4  11   9        0.07       -1.34      3.34 o
   5  11   9       39.15       36.73      7.35 o
   6  11   9        0.25        1.34      4.01 o
   7  11   9       13.96       11.35      4.67 o
   8  11   9       24.47       30.05      7.35 o
 -10  12   9        0.25       -2.56      2.56 o
  -9  12   9       20.16       32.25     14.36 o
  -8  12   9        0.87        0.00      3.67 o
  -7  12   9        0.00        0.12      5.68 o
  -6  12   9       15.60       25.37      6.68 o
  -5  12   9       35.49       48.08      8.01 o
  -4  12   9       57.43       66.77      9.35 o
  -3  12   9        9.81       13.35      5.34 o
  -2  12   9       87.39      106.84     10.68 o
  -1  12   9        2.46        3.34      4.67 o
   0  12   9        7.60        7.35      4.01 o
   1  12   9        7.53        5.01      3.67 o
   2  12   9      120.70      129.78      7.69 o
   3  12   9       96.25       98.83     11.35 o
   4  12   9       84.26       95.49     11.35 o
   5  12   9        4.31        7.35      4.67 o
   6  12   9       24.32       30.05      7.35 o
   7  12   9        7.87       16.03      6.01 o
  -9  13   9        3.18        9.35      5.34 o
  -8  13   9        7.55       -2.00      4.01 o
  -7  13   9        1.22        0.00      5.34 o
  -6  13   9        9.40       14.69      5.34 o
  -5  13   9        0.54        2.00      4.67 o
  -4  13   9       32.70       40.06      7.35 o
  -3  13   9      139.32      156.92     13.35 o
  -2  13   9      104.14      120.86     12.02 o
  -1  13   9       15.61        3.34      4.01 o
   0  13   9      156.36      158.92     13.35 o
   1  13   9      199.54      195.65     15.36 o
   2  13   9        1.44        9.35      5.34 o
   3  13   9        1.68        4.01      4.01 o
   4  13   9        4.84       11.35      5.34 o
   5  13   9        0.68        6.68      4.67 o
   6  13   9       57.27       56.76      9.35 o
  -7  14   9        3.49        6.01      5.34 o
  -6  14   9       95.11      114.85     12.69 o
  -5  14   9       31.12       36.06      8.01 o
  -4  14   9       14.31        5.34      4.67 o
  -3  14   9       13.96       20.03      6.01 o
  -2  14   9       65.50       74.79     10.02 o
  -1  14   9       19.83       12.69      5.34 o
   0  14   9       56.82       76.12     10.02 o
   1  14   9       63.30       73.45     10.02 o
   2  14   9        2.53        6.01      4.67 o
   3  14   9        5.86        6.68      4.67 o
   4  14   9        1.58        6.01      5.34 o
   5  14   9       54.74       75.46     10.68 o
  -5  15   9       20.01       28.05      7.35 o
  -4  15   9       18.94       31.38      8.01 o
  -3  15   9      107.28      111.51     12.69 o
  -2  15   9        5.15        8.68      5.34 o
  -1  15   9       13.09       14.69      6.01 o
   0  15   9        3.61        3.34      3.34 o
   1  15   9       11.06       10.02      5.34 o
   2  15   9       15.19       14.02      6.01 o
   3  15   9       18.91       26.04      6.68 o
  -2  16   9        1.68       -4.67      4.67 o
  -1  16   9       15.35       26.71      7.35 o
   0  16   9       18.23       20.70      6.68 o
 -14   0  10       66.12       40.06      7.35 o
 -12   0  10       91.92       90.15     10.68 o
 -10   0  10       78.66       80.13      9.35 o
  -8   0  10      794.28      778.59     25.37 o
  -6   0  10       93.28       87.47      7.35 o
  -4   0  10      946.98     1077.03     22.04 o
  -2   0  10      228.04      178.96      6.01 o
   0   0  10     1876.49     1943.13     32.72 o
   2   0  10      877.99      968.23     22.70 o
   4   0  10      240.43      235.71     12.02 o
   6   0  10        4.68        4.67      4.01 o
   8   0  10      202.10      213.68     14.69 o
  10   0  10      119.25      135.55     13.35 o
  12   0  10       97.15      113.52     13.35 o
 -14   1  10       11.45        3.67      7.01 o
 -13   1  10        4.32        4.01      2.83 o
 -12   1  10       44.32       40.34      5.19 o
 -11   1  10        7.86        9.35      4.01 o
 -10   1  10       15.35       19.28      3.52 o
  -9   1  10       52.77       56.08     11.02 o
  -8   1  10      115.34      121.10      6.83 o
  -7   1  10      172.47      160.26      7.55 o
  -6   1  10      193.55      187.74     10.84 o
  -5   1  10      424.88      443.96      6.78 o
  -4   1  10       62.43       62.33      1.55 o
  -3   1  10      226.49      220.58      4.88 o
  -2   1  10      126.45      147.69      4.12 o
  -1   1  10      296.69      309.35      5.15 o
   0   1  10       18.78       20.70      1.35 o
   1   1  10      256.52      278.46      5.85 o
   2   1  10      959.95      987.79     16.28 o
   3   1  10       67.43       66.48      4.25 o
   4   1  10       68.25       64.21      4.25 o
   5   1  10       51.37       43.74      4.25 o
   6   1  10       96.21      108.18      6.61 o
   7   1  10        4.25        9.14      3.04 o
   8   1  10      342.36      364.17     13.92 o
   9   1  10       71.83       78.84      7.08 o
  10   1  10        0.18        4.39      3.21 o
  11   1  10       30.16       54.78      9.68 o
 -14   2  10        8.11        6.34      3.31 o
 -13   2  10        1.59        1.39      2.72 o
 -12   2  10        5.45        6.79      3.34 o
 -11   2  10        3.51        5.61      3.67 o
 -10   2  10        4.37        6.68      2.36 o
  -9   2  10        6.34        6.25      2.56 o
  -8   2  10       37.35       34.65      3.99 o
  -7   2  10        3.13        6.01      1.54 o
  -6   2  10      714.31      688.59     12.87 o
  -5   2  10      199.01      175.36      5.20 o
  -4   2  10       44.95       65.44      2.91 o
  -3   2  10        0.53        1.74      0.79 o
  -2   2  10      701.95      799.04     15.05 o
  -1   2  10       66.17       63.38      1.66 o
   0   2  10        5.69        5.44      0.91 o
   1   2  10       11.53       10.97      1.25 o
   2   2  10      304.49      282.74      6.42 o
   3   2  10      784.84      763.42     16.32 o
   4   2  10        1.32        2.94      1.37 o
   5   2  10      658.39      648.69     14.87 o
   6   2  10       12.38       13.37      2.08 o
   7   2  10      302.14      299.11     16.53 o
   8   2  10        0.54        7.19      5.01 o
   9   2  10      112.74      132.27      8.97 o
  10   2  10      105.19      104.51      8.50 o
  11   2  10        3.90       -0.41      5.34 o
 -14   3  10       20.29       17.36      3.78 o
 -13   3  10       45.50       51.14      6.08 o
 -12   3  10        0.81        4.96      2.11 o
 -11   3  10        0.36        1.11      1.93 o
 -10   3  10        2.72        2.26      1.77 o
  -9   3  10        0.01        2.00      2.68 o
  -8   3  10        0.32        1.69      1.44 o
  -7   3  10      136.41      116.24      6.36 o
  -6   3  10       56.31       53.46      3.04 o
  -5   3  10      788.13      783.51     15.52 o
  -4   3  10      353.82      334.85      6.14 o
  -3   3  10       55.28       44.20      2.30 o
  -2   3  10       96.67       81.88      3.43 o
  -1   3  10       21.11       33.36      1.65 o
   0   3  10      306.06      328.43      5.41 o
   1   3  10        5.15        8.16      1.37 o
   2   3  10       14.15       16.78      1.93 o
   3   3  10       31.79       30.15      2.34 o
   4   3  10        0.15        0.15      1.03 o
   5   3  10      105.24      103.21      4.52 o
   6   3  10        0.02        1.04      1.16 o
   7   3  10        0.71        6.01      3.31 o
   8   3  10       49.70       63.74      5.89 o
   9   3  10       14.53       12.55      3.52 o
  10   3  10        7.09        0.00      4.67 o
  11   3  10       16.54       21.37      7.35 o
 -14   4  10       12.10        9.35      4.01 o
 -13   4  10        0.25       11.35      6.01 o
 -12   4  10        0.27        0.00      3.34 o
 -11   4  10        3.20        5.68      2.36 o
 -10   4  10        0.16        3.00      4.34 o
  -9   4  10       33.59       31.11      3.69 o
  -8   4  10       21.74       23.87      3.21 o
  -7   4  10      167.58      144.59      4.74 o
  -6   4  10       18.21       23.58      2.25 o
  -5   4  10        5.18        7.32      1.37 o
  -4   4  10      378.34      365.13      7.83 o
  -3   4  10        0.33        0.67      1.11 o
  -2   4  10        0.03        0.33      1.42 o
  -1   4  10        2.33        6.40      0.66 o
   0   4  10       30.38       32.71      2.25 o
   1   4  10       15.59       10.36      1.89 o
   2   4  10      229.08      231.72      7.78 o
   3   4  10      289.74      279.60      7.06 o
   4   4  10        0.85        2.09      1.44 o
   5   4  10       58.55       54.03      3.43 o
   6   4  10       26.72       27.96      2.56 o
   7   4  10       16.00       18.18      3.69 o
   8   4  10       11.61        8.01      4.67 o
   9   4  10        2.42        2.67      4.01 o
  10   4  10        5.40        0.00      4.01 o
  11   4  10        0.51       -2.00      4.67 o
 -13   5  10        9.67        8.01      4.67 o
 -12   5  10        0.08       -2.67      3.34 o
 -11   5  10        0.16        5.34      4.67 o
 -10   5  10       12.41       12.54      2.83 o
  -9   5  10        4.52        6.01      2.22 o
  -8   5  10       89.95       83.54      7.01 o
  -7   5  10       22.69       21.90      2.01 o
  -6   5  10      209.66      219.52      6.03 o
  -5   5  10        9.34       11.62      1.44 o
  -4   5  10       77.78       83.17      4.72 o
  -3   5  10      164.57      150.08      6.14 o
  -2   5  10      207.29      177.62      9.35 o
  -1   5  10      126.48      117.10      5.68 o
   0   5  10      719.56      717.36     11.36 o
   1   5  10      385.80      353.40      9.56 o
   2   5  10       40.52       30.93      3.21 o
   3   5  10      156.06      130.07      6.08 o
   4   5  10      376.34      369.00     10.43 o
   5   5  10      210.85      176.51      7.68 o
   6   5  10        3.23        6.01      4.01 o
   7   5  10       16.02       24.71      6.01 o
   8   5  10       54.79       53.42      8.01 o
   9   5  10        8.02        5.34      4.67 o
  10   5  10        0.17       14.02      5.34 o
  11   5  10        0.03        2.67      4.67 o
 -13   6  10       14.36       14.69      5.34 o
 -12   6  10       17.33       12.02      5.34 o
 -11   6  10       18.54       12.02      4.67 o
 -10   6  10       82.83       86.14     10.02 o
  -9   6  10        0.00       -0.07      2.34 o
  -8   6  10       11.61       13.00      2.72 o
  -7   6  10       11.54       15.27      2.56 o
  -6   6  10      433.09      404.80     15.39 o
  -5   6  10      477.46      484.11     18.03 o
  -4   6  10       72.60       56.12      4.25 o
  -3   6  10      141.81      145.57      6.36 o
  -2   6  10       32.93       31.95      1.84 o
  -1   6  10      211.98      188.51      4.57 o
   0   6  10        4.57        5.44      1.60 o
   1   6  10      156.42      175.23      6.05 o
   2   6  10       72.20       70.78      7.35 o
   3   6  10      349.97      333.87     15.36 o
   4   6  10      125.01      106.84      9.35 o
   5   6  10        7.91       12.02      4.01 o
   6   6  10       35.61       36.06      6.68 o
   7   6  10        9.38        4.67      4.67 o
   8   6  10       60.65       64.77      9.35 o
   9   6  10       57.38       65.44     10.02 o
  10   6  10       31.02       36.06      7.35 o
  11   6  10        2.13       -5.34      5.34 o
 -13   7  10       11.38       21.37      6.68 o
 -12   7  10       14.69       20.03      6.01 o
 -11   7  10        9.02       10.02      5.34 o
 -10   7  10        0.66        6.01      3.34 o
  -9   7  10        9.50        7.35      3.34 o
  -8   7  10        5.19       10.02      4.01 o
  -7   7  10        2.19        0.67      2.67 o
  -6   7  10       16.42       20.50      2.22 o
  -5   7  10      698.19      658.15     23.70 o
  -4   7  10       19.98       22.30      3.04 o
  -3   7  10      360.02      321.06      9.31 o
  -2   7  10       44.58       51.71      2.74 o
  -1   7  10      155.67      144.79      5.64 o
   0   7  10      555.51      464.83     11.07 o
   1   7  10      116.34       87.72     10.68 o
   2   7  10       16.35       19.36      4.01 o
   3   7  10       17.08       10.02      4.01 o
   4   7  10       61.86       45.41      6.68 o
   5   7  10        1.25        3.34      4.01 o
   6   7  10        4.23        4.67      3.34 o
   7   7  10        0.28        8.68      4.01 o
   8   7  10        3.97        2.67      4.01 o
   9   7  10        6.09        9.35      5.34 o
  10   7  10        4.21       12.02      6.01 o
 -12   8  10       12.61       22.04      6.68 o
 -11   8  10        1.08       15.36      6.01 o
 -10   8  10       94.96       86.14     10.68 o
  -9   8  10       53.97       42.07      7.35 o
  -8   8  10        1.36       -3.34      4.01 o
  -7   8  10       64.41       42.07      6.68 o
  -6   8  10       42.83       48.47      4.72 o
  -5   8  10      623.95      576.86     15.09 o
  -4   8  10        2.94       -0.67      1.60 o
  -3   8  10        9.75       12.57      2.22 o
  -2   8  10       81.86       75.37      3.94 o
  -1   8  10       22.80       18.22      1.94 o
   0   8  10      179.53      151.44      6.05 o
   1   8  10       52.24       28.12      3.00 o
   2   8  10        0.00        0.67      2.67 o
   3   8  10       48.85       63.44      8.01 o
   4   8  10        1.86        4.01      4.01 o
   5   8  10       73.45       70.11      8.68 o
   6   8  10        3.76        7.35      4.67 o
   7   8  10      176.38      166.27     14.02 o
   8   8  10        0.39        4.01      3.34 o
   9   8  10       10.10        9.35      6.01 o
  10   8  10       42.71       50.75      9.35 o
 -12   9  10        5.37       15.36      5.34 o
 -11   9  10        9.60       18.70      6.01 o
 -10   9  10       66.25       55.42      8.68 o
  -9   9  10       19.22       16.03      5.34 o
  -8   9  10      117.58      116.19     11.35 o
  -7   9  10        5.13       10.22      5.34 o
  -6   9  10       23.02       22.71      3.52 o
  -5   9  10       43.94       45.59      8.01 o
  -4   9  10      120.50      106.32      8.01 o
  -3   9  10        5.97        8.55      2.34 o
  -2   9  10       17.73       10.68      4.01 o
  -1   9  10        0.01        2.14      1.34 o
   0   9  10        8.32        4.14      1.45 o
   1   9  10        5.38        9.35      4.67 o
   2   9  10        3.61        6.01      4.01 o
   3   9  10       33.98       34.05      6.68 o
   4   9  10        7.39        8.68      4.67 o
   5   9  10       27.61       26.04      6.01 o
   6   9  10       30.34       30.05      6.68 o
   7   9  10        1.01        2.67      4.01 o
   8   9  10       11.07       14.02      6.01 o
   9   9  10       16.97       17.36      6.68 o
 -11  10  10        0.30        0.67      4.01 o
 -10  10  10       58.00       43.40      8.01 o
  -9  10  10        3.92        3.34      3.34 o
  -8  10  10       35.55       34.76      4.47 o
  -7  10  10        1.01       -2.34      2.36 o
  -6  10  10        7.53       14.07      3.21 o
  -5  10  10        1.00        2.89      2.34 o
  -4  10  10       29.97       24.54      3.21 o
  -3  10  10       15.91       10.06      2.32 o
  -2  10  10       81.66       91.48      8.68 o
  -1  10  10       11.39       11.27      2.32 o
   0  10  10       44.10       45.26      5.68 o
   1  10  10       10.94       11.35      2.32 o
   2  10  10      113.24      109.51     10.68 o
   3  10  10        5.24       10.68      4.67 o
   4  10  10      110.58      109.51     10.68 o
   5  10  10        6.60        6.01      4.01 o
   6  10  10        0.04       -4.67      4.67 o
   7  10  10        0.96       -4.67      4.67 o
   8  10  10       56.63       47.41      8.68 o
   9  10  10       12.53       10.02      4.67 o
 -11  11  10        4.75       14.69      5.34 o
 -10  11  10        0.01        5.51      2.72 o
  -9  11  10        3.88        0.73      3.00 o
  -8  11  10        9.03        6.01      2.72 o
  -7  11  10        0.01        2.89      7.35 o
  -6  11  10        5.34        9.13      3.67 o
  -5  11  10        0.00        1.60      2.67 o
  -4  11  10        0.02       -0.67      3.34 o
  -3  11  10        2.13        4.67      4.67 o
  -2  11  10        3.43        0.67      4.01 o
  -1  11  10        0.59       -0.67      3.34 o
   0  11  10        1.36        4.67      4.01 o
   1  11  10        4.16        7.57      2.39 o
   2  11  10       27.69       27.38      6.68 o
   3  11  10        0.35        3.34      4.67 o
   4  11  10        1.84        2.00      4.67 o
   5  11  10       19.26       18.03      5.34 o
   6  11  10        7.64        8.01      4.67 o
   7  11  10        0.16        0.67      4.67 o
   8  11  10       65.47       75.46     10.68 o
 -10  12  10        0.90       -2.00      3.34 o
  -9  12  10        0.34       -3.00      3.00 o
  -8  12  10        5.52       12.90      3.69 o
  -7  12  10       12.74       10.17      3.67 o
  -6  12  10       19.68       28.05      6.68 o
  -5  12  10        9.80       12.69      5.34 o
  -4  12  10        3.73        3.34      4.67 o
  -3  12  10        6.96        6.01      4.67 o
  -2  12  10        2.99        6.68      4.67 o
  -1  12  10        0.04        2.00      3.34 o
   0  12  10        2.32       14.69      6.01 o
   1  12  10        2.51        4.67      4.67 o
   2  12  10       31.09       34.05      7.35 o
   3  12  10      217.59      259.08     17.36 o
   4  12  10      119.78      128.87     12.69 o
   5  12  10      111.94      125.54     12.69 o
   6  12  10        0.36        4.67      4.01 o
   7  12  10      102.97      114.85     12.69 o
  -8  13  10        0.47       -4.01      4.01 o
  -7  13  10        6.78       12.69      6.01 o
  -6  13  10       68.81       74.79     10.02 o
  -5  13  10        9.92       18.03      6.01 o
  -4  13  10       19.83       20.70      6.01 o
  -3  13  10        1.29        1.34      4.01 o
  -2  13  10        0.42        1.34      4.01 o
  -1  13  10       11.02        9.35      5.34 o
   0  13  10      147.90      152.91     13.35 o
   1  13  10       86.60      115.52     12.02 o
   2  13  10      116.50      122.20     12.69 o
   3  13  10       19.46       19.36      6.01 o
   4  13  10        0.20        4.01      4.01 o
   5  13  10        7.66       12.02      5.34 o
   6  13  10        0.66       -2.00      4.01 o
  -7  14  10       55.75       58.76     10.02 o
  -6  14  10       24.82       34.72      8.01 o
  -5  14  10        6.52       10.02      5.34 o
  -4  14  10      114.93      133.55     13.35 o
  -3  14  10       24.28       16.69      6.01 o
  -2  14  10       43.16       52.08      8.68 o
  -1  14  10      215.38      223.03     16.69 o
   0  14  10       16.49       26.04      7.35 o
   1  14  10        7.21       10.02      6.01 o
   2  14  10        1.27        4.67      4.67 o
   3  14  10       52.36       62.10      9.35 o
   4  14  10        2.24        7.35      4.67 o
  -5  15  10        9.62       23.37      6.68 o
  -4  15  10        7.58        8.01      5.34 o
  -3  15  10       10.42       16.69      7.35 o
  -2  15  10        4.30        4.01      4.67 o
  -1  15  10        9.26        5.34      4.67 o
   0  15  10       39.55       47.41      8.68 o
   1  15  10       60.58       88.81     11.35 o
   2  15  10       34.72       37.39      8.01 o
   3  15  10       31.91       32.72      8.01 o
 -13   0  11       23.18       22.04      6.01 o
 -11   0  11        0.05        4.01      4.01 o
  -9   0  11       11.56       14.02      4.01 o
  -7   0  11      515.84      544.88     20.03 o
  -5   0  11        7.35       13.63      1.80 o
  -3   0  11      128.10      144.98      4.70 o
  -1   0  11        9.25       18.55      3.67 o
   1   0  11      641.33      572.92     15.36 o
   3   0  11     1478.80     1501.09     32.72 o
   5   0  11     2505.56     2558.13     52.08 o
   7   0  11       19.75       32.72      6.68 o
   9   0  11       14.07       20.70      6.68 o
  11   0  11       12.19       24.71      7.35 o
 -14   1  11       49.74       46.33      5.89 o
 -13   1  11        1.15        2.34      2.36 o
 -12   1  11       28.05       26.31      4.47 o
 -11   1  11        0.58        2.34      3.00 o
 -10   1  11        1.61        0.45      2.09 o
  -9   1  11       17.09       15.39      2.83 o
  -8   1  11       53.94       52.83      4.72 o
  -7   1  11        0.57        2.34      1.89 o
  -6   1  11      161.24      160.03      4.88 o
  -5   1  11      543.50      591.79      9.73 o
  -4   1  11      159.82      142.19      2.97 o
  -3   1  11       17.06       21.26      0.96 o
  -2   1  11      238.67      246.35      3.57 o
  -1   1  11      124.03      180.88      3.48 o
   0   1  11      247.78      269.50      5.55 o
   1   1  11        3.79        1.56      1.16 o
   2   1  11       23.55       15.76      2.36 o
   3   1  11        0.10       -0.67      1.42 o
   4   1  11       68.97       79.74      7.01 o
   5   1  11      111.57      122.54      6.61 o
   6   1  11        0.88        8.50      2.56 o
   7   1  11      229.83      233.72     10.86 o
   8   1  11       32.95       33.00      4.94 o
   9   1  11      134.53      124.92     11.02 o
  10   1  11       22.31       26.41      5.19 o
  11   1  11        2.06        1.34      2.83 o
 -14   2  11       42.16       36.26      5.67 o
 -13   2  11        8.72       14.02      3.78 o
 -12   2  11       15.08       14.25      3.52 o
 -11   2  11       44.30       35.75      4.72 o
 -10   2  11       41.22       43.44      4.72 o
  -9   2  11        7.48       12.36      2.83 o
  -8   2  11      187.10      180.68      6.92 o
  -7   2  11        4.18        4.48      1.64 o
  -6   2  11      241.05      246.89      7.28 o
  -5   2  11       38.93       28.56      1.68 o
  -4   2  11      495.82      499.01      7.10 o
  -3   2  11      321.31      367.07      6.76 o
  -2   2  11      138.10      132.28      3.80 o
  -1   2  11       36.37       19.61      0.94 o
   0   2  11        2.44        1.80      0.79 o
   1   2  11      139.57      150.96      4.71 o
   2   2  11       12.53       15.09      1.79 o
   3   2  11      334.73      344.11      9.50 o
   4   2  11      244.27      254.60      7.04 o
   5   2  11       73.35       72.95      4.02 o
   6   2  11        0.47        2.37      1.53 o
   7   2  11       18.42       21.55      2.95 o
   8   2  11       18.21       14.04      3.31 o
   9   2  11        2.48        7.35      3.04 o
  10   2  11       18.88       20.65      4.47 o
  11   2  11        8.28       16.32      4.17 o
 -14   3  11        7.18        9.21      3.52 o
 -13   3  11        0.06        2.28      4.34 o
 -12   3  11       35.31       30.75      3.54 o
 -11   3  11        2.11        0.22      1.54 o
 -10   3  11       52.33       57.90      4.68 o
  -9   3  11       16.90       20.41      2.56 o
  -8   3  11      107.77      109.80      6.56 o
  -7   3  11       10.37       16.29      3.08 o
  -6   3  11      308.34      316.75      7.54 o
  -5   3  11      423.89      445.07     10.78 o
  -4   3  11      559.86      590.77      8.72 o
  -3   3  11     1245.95     1202.42     15.74 o
  -2   3  11      286.94      298.67      7.44 o
  -1   3  11       54.09       42.25      1.58 o
   0   3  11      180.48      178.11      4.12 o
   1   3  11       79.30       88.39      3.54 o
   2   3  11        5.19       10.20      1.37 o
   3   3  11      132.03      122.76      4.74 o
   4   3  11        6.54        5.82      1.44 o
   5   3  11      260.06      242.08      7.36 o
   6   3  11       21.78       19.32      2.42 o
   7   3  11        7.98        9.41      5.01 o
   8   3  11        1.75        4.95      4.34 o
   9   3  11        2.88       -0.33      2.83 o
  10   3  11        0.00        6.01      4.67 o
  11   3  11       11.97       10.02      5.34 o
 -14   4  11        0.03        6.68      4.67 o
 -13   4  11        0.00        1.34      4.01 o
 -12   4  11       32.29       40.73      7.35 o
 -11   4  11       14.79       12.37      2.56 o
 -10   4  11       18.12       23.78      3.69 o
  -9   4  11      114.18      123.36      7.22 o
  -8   4  11       26.68       29.59      3.52 o
  -7   4  11      136.02      132.79      4.74 o
  -6   4  11       63.98       75.87      3.63 o
  -5   4  11     1317.41     1272.88     22.47 o
  -4   4  11        3.36        5.29      1.22 o
  -3   4  11      936.58      880.66     15.81 o
  -2   4  11       16.65       15.81      1.77 o
  -1   4  11       23.91       20.46      1.54 o
   0   4  11     1360.52     1378.20     17.44 o
   1   4  11      158.35      129.27     11.02 o
   2   4  11       54.10       70.62      4.47 o
   3   4  11       29.98       24.58      2.25 o
   4   4  11       66.67       59.41      3.59 o
   5   4  11       18.11       17.13      2.31 o
   6   4  11      134.70      123.47      5.40 o
   7   4  11       44.52       49.33      5.41 o
   8   4  11      123.17      116.86     12.02 o
   9   4  11        5.31        6.68      4.67 o
  10   4  11        0.43       -1.34      4.01 o
  11   4  11       13.74       24.71      6.68 o
 -13   5  11       10.31       16.69      6.01 o
 -12   5  11       11.36       14.02      5.34 o
 -11   5  11       46.63       51.42      8.68 o
 -10   5  11       69.86       73.00      5.92 o
  -9   5  11       12.26       10.65      2.56 o
  -8   5  11       18.00       16.93      2.83 o
  -7   5  11        5.63        7.27      1.44 o
  -6   5  11       91.52       83.02      3.82 o
  -5   5  11      414.24      393.09      7.44 o
  -4   5  11       15.68       16.72      2.36 o
  -3   5  11      127.45      121.54      5.67 o
  -2   5  11      732.96      740.53     14.64 o
  -1   5  11      698.20      634.52     11.02 o
   0   5  11       54.09       46.15      3.04 o
   1   5  11     1224.18     1154.05     20.06 o
   2   5  11       39.94       30.92      3.21 o
   3   5  11      305.45      273.60      9.13 o
   4   5  11       32.86       28.20      3.21 o
   5   5  11      237.50      236.78      8.50 o
   6   5  11        0.00        6.68      4.01 o
   7   5  11       17.31       16.03      5.34 o
   8   5  11       55.61       56.76      8.68 o
   9   5  11       41.29       36.73      7.35 o
  10   5  11        0.53        2.67      4.01 o
 -13   6  11        0.03       -3.34      3.34 o
 -12   6  11        7.16       20.03      6.01 o
 -11   6  11       11.41       13.35      4.67 o
 -10   6  11        2.11        6.68      4.01 o
  -9   6  11       27.58       33.88      3.99 o
  -8   6  11       89.76       89.22      5.78 o
  -7   6  11      123.99      113.54      6.26 o
  -6   6  11       35.98       34.99      3.33 o
  -5   6  11      501.11      492.43     10.02 o
  -4   6  11      417.80      378.12     11.69 o
  -3   6  11     3189.36     3030.50     62.10 o
  -2   6  11       15.24       16.17      1.27 o
  -1   6  11      305.71      296.90      5.97 o
   0   6  11      229.80      160.77      6.34 o
   1   6  11      238.18      224.71      9.68 o
   2   6  11      482.18      402.57     11.30 o
   3   6  11        8.14        5.34      1.72 o
   4   6  11        9.07        6.38      2.09 o
   5   6  11       24.99       21.97      2.83 o
   6   6  11      119.55       97.49     10.02 o
   7   6  11       43.10       47.41      8.01 o
   8   6  11       32.65       38.06      7.35 o
   9   6  11        9.58       12.69      4.67 o
  10   6  11       33.46       47.41      9.35 o
 -13   7  11        4.31        2.00      3.34 o
 -12   7  11        0.68       15.36      6.01 o
 -11   7  11        4.24        4.01      4.01 o
 -10   7  11        1.30        6.68      4.01 o
  -9   7  11       24.76       25.37      6.01 o
  -8   7  11      199.22      208.34     14.02 o
  -7   7  11       25.56       26.71      5.34 o
  -6   7  11       99.53      105.68      4.52 o
  -5   7  11       50.50       46.49      4.17 o
  -4   7  11     1111.25     1030.02     31.05 o
  -3   7  11      145.13      132.40      6.68 o
  -2   7  11      684.24      647.71     21.37 o
  -1   7  11        8.31        3.70      1.05 o
   0   7  11      108.61       92.08      4.81 o
   1   7  11       73.90       50.68      3.44 o
   2   7  11        2.01        7.35      3.34 o
   3   7  11      102.92       78.13      8.01 o
   4   7  11       32.11       36.06      6.01 o
   5   7  11      132.69      124.20     11.35 o
   6   7  11        7.38        1.34      3.34 o
   7   7  11        0.65        6.68      4.01 o
   8   7  11       32.83       41.40      8.01 o
   9   7  11       10.74        9.35      5.34 o
  10   7  11       10.51       34.05      8.01 o
 -12   8  11       27.88       34.72      8.01 o
 -11   8  11       17.50       15.36      6.01 o
 -10   8  11        6.70        5.34      4.01 o
  -9   8  11        0.74       -1.34      2.67 o
  -8   8  11      167.99      164.93     12.69 o
  -7   8  11       75.03       68.11      8.01 o
  -6   8  11      217.83      202.43     10.68 o
  -5   8  11        1.93        7.75      3.00 o
  -4   8  11        0.80        0.75      1.72 o
  -3   8  11       56.62       43.03      4.01 o
  -2   8  11       38.77       43.40      6.01 o
  -1   8  11        1.11        5.21      1.05 o
   0   8  11        0.28        1.34      2.34 o
   1   8  11        0.59        1.05      1.24 o
   2   8  11        9.02       16.69      4.67 o
   3   8  11       41.94       42.74      6.68 o
   4   8  11      108.17      115.52     10.68 o
   5   8  11        8.32        9.35      4.01 o
   6   8  11        3.07        5.34      4.01 o
   7   8  11        0.04        6.68      4.01 o
   8   8  11       23.27       17.36      6.68 o
   9   8  11        0.31        4.67      5.34 o
 -12   9  11        0.02        6.01      3.34 o
 -11   9  11        1.75        2.00      3.34 o
 -10   9  11       30.16       24.71      6.68 o
  -9   9  11       74.26       64.77      9.35 o
  -8   9  11       73.22       68.11      9.35 o
  -7   9  11      183.97      176.36     18.36 o
  -6   9  11       39.00       43.30      4.47 o
  -5   9  11        9.72        3.59      3.00 o
  -4   9  11       24.63       15.61      3.34 o
  -3   9  11        1.10       -0.22      2.34 o
  -2   9  11      203.39      178.96     12.02 o
  -1   9  11       39.47       40.14      3.83 o
   0   9  11       65.79       68.27      3.36 o
   1   9  11        5.23        8.68      4.01 o
   2   9  11       29.72       31.38      6.01 o
   3   9  11       64.62       71.45      8.68 o
   4   9  11       28.97       23.37      6.01 o
   5   9  11        0.83        5.34      4.67 o
   6   9  11        2.79       -2.00      4.01 o
   7   9  11        9.10       14.69      5.34 o
   8   9  11        0.38        4.01      4.01 o
   9   9  11       20.57       19.36      6.01 o
 -11  10  11        0.19        2.00      3.34 o
 -10  10  11       23.93       25.37      6.68 o
  -9  10  11       79.43       89.32     12.35 o
  -8  10  11       74.42       73.11     10.35 o
  -7  10  11       21.19       25.34      3.99 o
  -6  10  11       19.90       20.71      3.69 o
  -5  10  11       61.53       64.48      5.34 o
  -4  10  11        5.58       10.01      2.32 o
  -3  10  11       15.46       10.68      4.67 o
  -2  10  11       63.23       70.78      8.68 o
  -1  10  11        1.85        2.34      1.84 o
   0  10  11        7.95       13.35      4.67 o
   1  10  11       83.50       90.26      5.43 o
   2  10  11       38.92       37.39      6.68 o
   3  10  11      110.17      118.86     11.35 o
   4  10  11       18.84       18.70      5.34 o
   5  10  11       84.43       79.46     10.02 o
   6  10  11        0.26       -4.67      4.67 o
   7  10  11        0.06        6.01      4.01 o
   8  10  11        3.28       -2.67      4.01 o
 -11  11  11        2.52        2.67      4.01 o
 -10  11  11        0.00       11.08      4.67 o
  -9  11  11        3.02        1.07      2.22 o
  -8  11  11       42.43       40.07      8.68 o
  -7  11  11        2.29        5.40      4.67 o
  -6  11  11        1.11        2.08      2.09 o
  -5  11  11       37.54       42.07      7.35 o
  -4  11  11        1.84        4.01      4.67 o
  -3  11  11       81.73       96.82     10.68 o
  -2  11  11        6.59        8.68      5.34 o
  -1  11  11        1.32        2.00      3.34 o
   0  11  11        0.76       -2.67      3.34 o
   1  11  11        1.56        1.34      3.34 o
   2  11  11        0.16        3.34      4.01 o
   3  11  11       95.51      113.52     11.35 o
   4  11  11        3.46        8.01      4.01 o
   5  11  11       45.78       50.75      8.68 o
   6  11  11        2.76       -1.34      4.01 o
   7  11  11       16.06       18.03      6.01 o
 -10  12  11        1.27        5.34      4.01 o
  -9  12  11        0.89        0.00      4.01 o
  -8  12  11       12.75        6.68      2.83 o
  -7  12  11       19.79       24.04      6.01 o
  -6  12  11        4.74        9.35      4.67 o
  -5  12  11       64.92       76.79     10.02 o
  -4  12  11      116.27      140.89     12.69 o
  -3  12  11       55.47       74.12      9.35 o
  -2  12  11       15.35       15.36      5.34 o
  -1  12  11       34.14       37.39      6.68 o
   0  12  11       32.83       30.72      6.68 o
   1  12  11       73.88       88.14     10.02 o
   2  12  11       26.22       32.72      6.68 o
   3  12  11       17.73       34.05      8.01 o
   4  12  11       63.40       62.77      9.35 o
   5  12  11       46.08       44.74      8.01 o
   6  12  11        6.19        6.01      4.67 o
  -8  13  11        1.87        1.34      3.34 o
  -7  13  11        4.83        6.01      5.34 o
  -6  13  11       47.97       50.75      9.35 o
  -5  13  11       56.87       70.78     10.02 o
  -4  13  11       33.07       34.72      7.35 o
  -3  13  11        2.53        4.67      4.01 o
  -2  13  11      126.57      124.87     12.69 o
  -1  13  11       52.66       54.75      8.68 o
   0  13  11       16.54       21.37      6.01 o
   1  13  11        0.07        2.67      4.01 o
   2  13  11       80.77       99.49     11.35 o
   3  13  11       86.81       96.82     11.35 o
   4  13  11       16.24        8.01      4.67 o
   5  13  11       83.78       80.13     10.68 o
  -7  14  11        1.21        9.35      6.01 o
  -6  14  11        4.28        9.35      6.01 o
  -5  14  11       33.02       26.71      7.35 o
  -4  14  11       11.11       22.04      6.68 o
  -3  14  11       30.67       51.42      9.35 o
  -2  14  11        9.18       11.35      5.34 o
  -1  14  11       23.44       25.37      6.68 o
   0  14  11        0.00        4.67      4.67 o
   1  14  11       31.94       47.41      8.68 o
   2  14  11       31.70       36.06      8.01 o
   3  14  11       65.44       74.79     10.68 o
   4  14  11        0.45       -2.67      4.67 o
  -4  15  11        1.83        5.34      4.67 o
  -3  15  11        0.12        7.35      5.34 o
  -2  15  11        1.78        1.34      4.01 o
  -1  15  11       22.02       26.04      7.35 o
   0  15  11       23.68       30.72      7.35 o
   1  15  11      108.49      132.21     14.02 o
   2  15  11        0.53       -4.67      4.67 o
 -14   0  12       10.63       23.37      6.68 o
 -12   0  12        0.39        1.34      3.34 o
 -10   0  12       47.39       50.75      8.01 o
  -8   0  12       85.27       92.15      8.68 o
  -6   0  12        0.09        1.94      1.25 o
  -4   0  12      338.45      302.24      6.04 o
  -2   0  12      488.06      519.89      8.42 o
   0   0  12       18.37       22.89      3.00 o
   2   0  12      104.84      108.17      7.35 o
   4   0  12       17.65       20.03      4.01 o
   6   0  12      189.71      211.67     13.35 o
   8   0  12       27.14       31.38      6.68 o
  10   0  12       61.14       69.45     10.02 o
 -14   1  12       22.92       21.54      4.47 o
 -13   1  12        0.35        1.67      2.36 o
 -12   1  12      128.21      119.25     10.02 o
 -11   1  12        3.47        5.18      3.00 o
 -10   1  12        0.32        1.63      3.34 o
  -9   1  12        6.57       13.10      2.83 o
  -8   1  12        4.37        4.41      4.67 o
  -7   1  12      203.51      210.30      7.19 o
  -6   1  12        0.82        0.00      1.09 o
  -5   1  12      171.33      183.61      3.34 o
  -4   1  12       39.40       29.13      1.61 o
  -3   1  12       28.24       40.92      1.94 o
  -2   1  12        0.46        1.27      0.52 o
  -1   1  12        0.13        0.12      0.72 o
   0   1  12     1090.77     1065.51     13.44 o
   1   1  12       11.23        7.74      1.30 o
   2   1  12      370.67      339.09      7.69 o
   3   1  12      204.22      185.67      8.35 o
   4   1  12       52.55       43.59      3.99 o
   5   1  12       21.63       22.42      4.67 o
   6   1  12      182.25      179.50      8.73 o
   7   1  12      182.81      192.53      9.67 o
   8   1  12        0.01        4.01      2.83 o
   9   1  12       20.71       27.92      6.34 o
  10   1  12       65.70       65.14     13.35 o
  11   1  12        7.74       13.35      4.25 o
 -14   2  12       12.47       11.62      3.52 o
 -13   2  12        2.23        4.46      2.11 o
 -12   2  12        0.21        1.11      1.93 o
 -11   2  12       13.72       11.83      3.66 o
 -10   2  12        8.62        8.88      2.42 o
  -9   2  12        4.05        3.96      1.77 o
  -8   2  12      377.89      365.19     12.25 o
  -7   2  12       13.93       15.63      2.11 o
  -6   2  12        0.00        0.50      1.09 o
  -5   2  12       81.79       67.75      2.98 o
  -4   2  12       51.35       76.36      2.89 o
  -3   2  12      131.84      134.87      3.58 o
  -2   2  12       56.72       58.26      2.84 o
  -1   2  12       98.40       91.39      2.76 o
   0   2  12      113.42      110.85      3.24 o
   1   2  12     1232.41     1203.31     15.46 o
   2   2  12        7.88       13.38      2.05 o
   3   2  12       67.59       59.23      3.47 o
   4   2  12       11.67       13.26      2.03 o
   5   2  12       90.02       81.64      4.49 o
   6   2  12       46.43       42.73      3.63 o
   7   2  12        4.11        4.58      1.94 o
   8   2  12       28.56       30.74      5.01 o
   9   2  12        3.59        2.00      3.31 o
  10   2  12        0.30        6.86      3.52 o
  11   2  12        1.53        4.01      2.83 o
 -14   3  12        0.48       14.02      6.68 o
 -13   3  12        0.06        0.67      3.34 o
 -12   3  12        2.50        3.34      2.72 o
 -11   3  12        8.89        8.20      5.68 o
 -10   3  12       39.94       40.07      4.65 o
  -9   3  12        0.02        2.60      2.09 o
  -8   3  12       15.82       15.09      2.83 o
  -7   3  12      199.58      202.22      6.27 o
  -6   3  12      286.22      266.17      7.24 o
  -5   3  12       27.46       34.61      2.27 o
  -4   3  12       11.35        8.71      1.16 o
  -3   3  12      157.17      143.60      4.21 o
  -2   3  12      237.00      238.78      6.26 o
  -1   3  12      657.91      636.47     13.40 o
   0   3  12        0.01        0.52      0.87 o
   1   3  12       57.82       57.69      3.04 o
   2   3  12      180.33      203.42      5.88 o
   3   3  12       66.12       60.75      3.59 o
   4   3  12      279.81      271.20      7.53 o
   5   3  12        0.43        2.47      1.37 o
   6   3  12       24.32       20.42      2.50 o
   7   3  12       10.61        6.34      2.83 o
   8   3  12        7.68       14.74      6.34 o
   9   3  12        0.18        0.67      5.34 o
  10   3  12        1.60       -1.34      4.67 o
  11   3  12        2.52        4.01      4.67 o
 -13   4  12        4.66       10.68      5.34 o
 -12   4  12        0.36        6.01      4.01 o
 -11   4  12        8.64        9.11      3.67 o
 -10   4  12       34.19       33.62      4.32 o
  -9   4  12       23.87       25.79      3.52 o
  -8   4  12       21.61       22.02      5.34 o
  -7   4  12      240.67      228.52      6.75 o
  -6   4  12       66.57       66.51      3.54 o
  -5   4  12        6.05        7.89      1.47 o
  -4   4  12       46.70       39.34      2.41 o
  -3   4  12       24.48       24.02      4.01 o
  -2   4  12      104.62       98.66      4.10 o
  -1   4  12      113.31       97.78      2.58 o
   0   4  12      235.51      244.16      6.37 o
   1   4  12      795.81      754.55     15.58 o
   2   4  12       20.69       23.39      2.83 o
   3   4  12        3.90        1.28      1.30 o
   4   4  12       24.47       24.48      2.55 o
   5   4  12       71.54       77.63      4.32 o
   6   4  12        6.65        9.81      2.13 o
   7   4  12        4.92        2.34      4.34 o
   8   4  12        1.19        6.01      4.01 o
   9   4  12        0.14        2.00      4.67 o
  10   4  12        2.00       -4.67      4.67 o
 -13   5  12        0.13        0.67      3.34 o
 -12   5  12        2.69        8.01      4.01 o
 -11   5  12        1.52        3.34      4.01 o
 -10   5  12       20.89       20.73      3.52 o
  -9   5  12       11.90       12.89      2.83 o
  -8   5  12        2.35        2.23      2.34 o
  -7   5  12       10.17       10.82      1.71 o
  -6   5  12       18.32       11.10      1.77 o
  -5   5  12       32.27       30.82      2.15 o
  -4   5  12      878.79      842.19     16.76 o
  -3   5  12       81.25       75.46      6.68 o
  -2   5  12      747.05      704.82     14.64 o
  -1   5  12     1121.01     1038.71     15.25 o
   0   5  12       25.60       34.23      2.55 o
   1   5  12       56.70       45.80      3.78 o
   2   5  12      543.84      481.47     12.51 o
   3   5  12      187.15      153.87      7.04 o
   4   5  12        1.85        2.58      1.60 o
   5   5  12        0.00       -1.72      1.72 o
   6   5  12       37.98       34.05      6.68 o
   7   5  12        0.03        1.34      3.34 o
   8   5  12        1.31        8.68      5.34 o
   9   5  12        4.32        4.01      4.67 o
  10   5  12        0.14        2.00      4.67 o
 -13   6  12       28.11       13.35      4.67 o
 -12   6  12       12.39       24.04      6.68 o
 -11   6  12        0.06       -1.34      3.34 o
 -10   6  12        2.22        4.67      4.01 o
  -9   6  12        2.08        5.01      4.34 o
  -8   6  12        0.73        4.01      3.00 o
  -7   6  12      221.29      223.43      6.42 o
  -6   6  12       29.80       24.81      2.50 o
  -5   6  12      254.82      256.14      7.15 o
  -4   6  12      100.41       90.77     10.35 o
  -3   6  12       82.07       70.78      6.68 o
  -2   6  12        0.01        0.00      1.42 o
  -1   6  12       47.81       46.02      2.35 o
   0   6  12       19.29       19.07      3.67 o
   1   6  12      267.36      255.75     13.35 o
   2   6  12      185.91      175.62      7.51 o
   3   6  12       41.80       46.39      3.99 o
   4   6  12       10.28       11.35      3.34 o
   5   6  12        1.16        0.50      1.72 o
   6   6  12        1.59        8.68      4.67 o
   7   6  12       73.21       73.45      9.35 o
   8   6  12       71.36       75.46     10.02 o
   9   6  12        3.00       10.68      4.67 o
  10   6  12        3.63       10.68      4.67 o
 -12   7  12        5.51        9.35      4.67 o
 -11   7  12        6.15        7.35      4.67 o
 -10   7  12       31.41       36.06      6.68 o
  -9   7  12        0.21       -1.34      4.01 o
  -8   7  12        1.84        0.67      3.34 o
  -7   7  12       73.67       68.97     12.35 o
  -6   7  12        0.88        2.93      1.36 o
  -5   7  12      115.84      102.02      6.14 o
  -4   7  12       11.51        8.53      2.09 o
  -3   7  12      157.83      149.57     10.02 o
  -2   7  12      335.92      308.71     17.70 o
  -1   7  12      283.77      247.95      8.65 o
   0   7  12       12.88       10.91      2.22 o
   1   7  12        1.70       10.02      4.01 o
   2   7  12        7.38        2.00      2.67 o
   3   7  12        4.70        2.00      3.34 o
   4   7  12        2.32        6.01      4.01 o
   5   7  12       32.59       41.40      6.68 o
   6   7  12        0.03       -1.34      3.34 o
   7   7  12        1.27        8.01      4.67 o
   8   7  12       27.42       38.06      8.01 o
   9   7  12       21.96       19.36      6.01 o
 -12   8  12        8.23        1.34      3.34 o
 -11   8  12       51.22       54.09      9.35 o
 -10   8  12        4.43        3.34      2.67 o
  -9   8  12       48.34       59.43      8.68 o
  -8   8  12       11.18       14.69      4.01 o
  -7   8  12      212.40      203.27     26.71 o
  -6   8  12        3.95        2.67      3.00 o
  -5   8  12      119.83      119.03      6.83 o
  -4   8  12       67.23       61.77      4.65 o
  -3   8  12       20.68       16.03      4.01 o
  -2   8  12      143.64      130.79      6.56 o
  -1   8  12        1.51        3.59      3.00 o
   0   8  12       33.29       34.79      3.33 o
   1   8  12      122.18      137.56     10.68 o
   2   8  12        1.46        8.01      4.01 o
   3   8  12        1.50        4.67      3.34 o
   4   8  12        7.36        8.68      4.01 o
   5   8  12       11.13       17.36      5.34 o
   6   8  12       34.31       31.38      6.68 o
   7   8  12       22.21       27.38      6.68 o
   8   8  12       39.97       41.40      8.01 o
   9   8  12       43.00       47.41      8.68 o
 -12   9  12       62.22       54.09      9.35 o
 -11   9  12       32.61       27.38      7.35 o
 -10   9  12      150.00      139.56     13.35 o
  -9   9  12        1.21        8.94      3.04 o
  -8   9  12        5.42        7.01      3.67 o
  -7   9  12      123.92      110.78      9.01 o
  -6   9  12        7.36        5.48      2.22 o
  -5   9  12        0.40       -0.67      1.79 o
  -4   9  12       14.11       13.12      2.72 o
  -3   9  12        0.10       -2.00      3.34 o
  -2   9  12        3.98        1.25      1.72 o
  -1   9  12        0.50        1.92      1.72 o
   0   9  12        0.65        4.01      3.34 o
   1   9  12       59.50       66.77      8.01 o
   2   9  12        2.00        9.35      4.67 o
   3   9  12       70.80       84.80      9.35 o
   4   9  12        2.49       10.02      4.67 o
   5   9  12       30.96       40.06      7.35 o
   6   9  12        5.19        8.01      4.67 o
   7   9  12       16.89       16.69      5.34 o
   8   9  12        8.22        7.35      4.67 o
 -11  10  12        2.10        2.67      2.83 o
 -10  10  12       33.09       29.84      4.67 o
  -9  10  12        1.31        5.45      3.34 o
  -8  10  12       53.55       45.09      5.19 o
  -7  10  12        8.73       13.96      4.01 o
  -6  10  12        5.45        6.37      2.56 o
  -5  10  12        0.71        0.17      1.72 o
  -4  10  12      102.33       92.67      8.35 o
  -3  10  12       45.11       44.07      6.68 o
  -2  10  12        7.22        9.11      3.34 o
  -1  10  12       38.87       55.42      8.01 o
   0  10  12        0.83       -0.67      3.34 o
   1  10  12       11.48       14.69      5.34 o
   2  10  12       35.46       38.73      6.68 o
   3  10  12        1.06        2.67      4.01 o
   4  10  12       14.37       18.03      5.34 o
   5  10  12       41.98       56.09      8.68 o
   6  10  12        6.32        2.67      4.01 o
   7  10  12       17.04       17.36      5.34 o
   8  10  12       55.20       63.44     10.02 o
 -10  11  12       23.15       21.91      8.35 o
  -9  11  12        0.03        4.05      2.92 o
  -8  11  12        2.01        5.34      3.04 o
  -7  11  12        9.53        9.29      2.56 o
  -6  11  12       52.10       61.90      6.01 o
  -5  11  12       10.37       16.03      6.01 o
  -4  11  12        1.52        6.01      4.01 o
  -3  11  12        0.65        1.34      2.67 o
  -2  11  12        5.16        6.01      4.67 o
  -1  11  12      196.35      213.01     14.69 o
   0  11  12       63.05       71.45      9.35 o
   1  11  12        8.47       16.03      5.34 o
   2  11  12        9.51       10.68      5.34 o
   3  11  12       30.36       37.39      8.01 o
   4  11  12       14.79       16.03      5.34 o
   5  11  12        3.49       12.02      5.34 o
   6  11  12       28.75       32.05      7.35 o
   7  11  12       25.44       25.37      6.68 o
 -10  12  12        0.01        0.00      3.34 o
  -9  12  12        0.27        1.47      2.34 o
  -8  12  12        0.15        4.67      4.67 o
  -7  12  12        1.92       12.02      6.01 o
  -6  12  12        0.92        1.34      4.01 o
  -5  12  12       40.64       36.06      6.68 o
  -4  12  12       12.04       10.68      4.67 o
  -3  12  12       29.10       35.39      7.35 o
  -2  12  12       17.87       20.03      6.01 o
  -1  12  12       19.37       18.70      5.34 o
   0  12  12        7.37       11.35      5.34 o
   1  12  12      286.90      308.50     19.36 o
   2  12  12      119.11      132.21     13.35 o
   3  12  12       17.82       19.36      6.01 o
   4  12  12        6.87        4.01      4.67 o
   5  12  12       16.38       26.71      7.35 o
   6  12  12       38.73       34.05      7.35 o
  -8  13  12       11.51       13.35      6.01 o
  -7  13  12        4.17        6.01      4.01 o
  -6  13  12       11.53       18.70      6.68 o
  -5  13  12        3.87        1.34      4.01 o
  -4  13  12       17.16       34.72      7.35 o
  -3  13  12       14.71       18.03      6.01 o
  -2  13  12       29.46       28.71      7.35 o
  -1  13  12        1.43        7.35      4.67 o
   0  13  12       19.42       22.04      6.68 o
   1  13  12       12.33       14.02      5.34 o
   2  13  12        0.18        3.34      4.01 o
   3  13  12       18.62       22.04      6.01 o
   4  13  12        0.03        2.00      4.01 o
   5  13  12       20.04       18.70      6.68 o
  -6  14  12       60.00       74.12     10.68 o
  -5  14  12        1.77        7.35      4.67 o
  -4  14  12       15.26       15.36      5.34 o
  -3  14  12       65.41       71.45     10.68 o
  -2  14  12       34.50       32.72      7.35 o
  -1  14  12       12.63        4.67      5.34 o
   0  14  12        7.18       10.68      6.01 o
   1  14  12        2.52        3.34      4.01 o
   2  14  12        4.85        4.67      4.01 o
   3  14  12        5.65       11.35      5.34 o
  -4  15  12       91.75      114.18     13.35 o
  -3  15  12      109.70      126.20     13.35 o
  -2  15  12       48.07       61.43     10.02 o
  -1  15  12       70.56       75.46     11.35 o
   0  15  12       18.84       19.36      6.68 o
   1  15  12       39.79       44.07      8.68 o
 -13   0  13        1.10        4.01      4.01 o
 -11   0  13       30.06       34.05      7.35 o
  -9   0  13        0.42        1.34      2.67 o
  -7   0  13        0.19        1.00      1.89 o
  -5   0  13       16.49       10.46      1.53 o
  -3   0  13        2.32        5.74      1.09 o
  -1   0  13      188.63      175.13      4.86 o
   1   0  13      261.51      237.72     10.02 o
   3   0  13     1387.10     1338.83     32.05 o
   5   0  13       39.75       29.38      5.34 o
   7   0  13       18.07       20.70      5.34 o
   9   0  13       97.35       92.82     11.35 o
  11   0  13        1.85       15.36      6.01 o
 -14   1  13        0.34        1.78      2.16 o
 -13   1  13        0.07        0.71      2.16 o
 -12   1  13        1.42        2.34      2.83 o
 -11   1  13       15.68       12.29      6.01 o
 -10   1  13       35.45       39.36      4.94 o
  -9   1  13        3.21        4.96      1.94 o
  -8   1  13        1.93        2.05      1.77 o
  -7   1  13      201.59      206.30      6.76 o
  -6   1  13      149.79      131.65      3.83 o
  -5   1  13       48.95       37.45      1.43 o
  -4   1  13       19.76       19.29      1.45 o
  -3   1  13       23.57       29.27      1.28 o
  -2   1  13      112.59      136.33      2.81 o
  -1   1  13      392.61      378.45      6.09 o
   0   1  13        0.01       10.44      1.49 o
   1   1  13       70.73       73.29      3.50 o
   2   1  13       14.39       17.31      1.93 o
   3   1  13        0.01       -1.25      1.25 o
   4   1  13        3.20        7.35      2.36 o
   5   1  13        3.26        6.34      2.36 o
   6   1  13       17.43       12.69      3.31 o
   7   1  13        6.06        6.27      2.30 o
   8   1  13       27.56       33.64      4.94 o
   9   1  13       66.78       71.12      7.08 o
  10   1  13        4.03        9.70      5.34 o
  11   1  13       85.94       86.81     12.02 o
 -14   2  13        0.17       -2.00      4.01 o
 -13   2  13        1.68        1.93      2.25 o
 -12   2  13       31.53       34.23      4.02 o
 -11   2  13        6.78        8.34      2.64 o
 -10   2  13        9.08       13.95      2.55 o
  -9   2  13       54.80       58.01      5.41 o
  -8   2  13        6.16        7.35      2.22 o
  -7   2  13       28.26       29.55      3.90 o
  -6   2  13      174.74      187.24      5.14 o
  -5   2  13      387.35      383.67      6.61 o
  -4   2  13      380.65      329.76      5.90 o
  -3   2  13       76.55       68.59      2.67 o
  -2   2  13      475.18      466.96      8.84 o
  -1   2  13      265.40      238.75      4.61 o
   0   2  13      349.06      352.61      7.14 o
   1   2  13       53.16       52.62      3.04 o
   2   2  13      155.56      151.26      5.13 o
   3   2  13       27.42       29.78      2.55 o
   4   2  13        8.78       10.79      1.93 o
   5   2  13        7.18       13.16      2.31 o
   6   2  13       26.31       24.68      3.00 o
   7   2  13       44.35       46.19      4.75 o
   8   2  13        4.21        4.93      3.04 o
   9   2  13        0.60        0.67      2.83 o
  10   2  13       14.81       19.40      6.01 o
 -14   3  13        0.65        5.34      3.34 o
 -13   3  13        3.19        7.35      4.67 o
 -12   3  13       36.13       38.06      5.13 o
 -11   3  13        0.01        4.67      2.83 o
 -10   3  13       61.12       66.99      5.89 o
  -9   3  13        6.86       11.71      2.83 o
  -8   3  13        3.76        3.86      2.09 o
  -7   3  13       74.98       76.17      4.12 o
  -6   3  13        5.21        9.24      1.36 o
  -5   3  13      692.52      637.16      9.93 o
  -4   3  13       26.40       27.57      1.91 o
  -3   3  13     1262.96     1240.38     19.00 o
  -2   3  13       13.28       13.29      1.77 o
  -1   3  13      265.29      236.11      6.46 o
   0   3  13        1.74        0.07      0.87 o
   1   3  13      704.31      648.04     10.79 o
   2   3  13      244.94      223.86      6.53 o
   3   3  13     1069.55     1037.19     15.80 o
   4   3  13       43.95       44.21      3.33 o
   5   3  13       13.16       12.57      2.25 o
   6   3  13       22.40       22.20      2.71 o
   7   3  13       19.53       21.98      3.99 o
   8   3  13        2.49        2.28      4.34 o
   9   3  13        2.22        2.52      3.04 o
  10   3  13       10.14        6.01      5.34 o
 -13   4  13        0.10       -5.34      5.34 o
 -12   4  13        0.44        5.34      3.34 o
 -11   4  13       55.80       53.91      8.01 o
 -10   4  13       69.56       73.61      6.08 o
  -9   4  13       31.54       32.57      6.01 o
  -8   4  13       89.40       92.97      6.08 o
  -7   4  13      120.35      105.55      4.61 o
  -6   4  13      144.21      139.94      4.54 o
  -5   4  13       30.51       37.32      2.37 o
  -4   4  13       24.46       21.76      3.40 o
  -3   4  13      282.41      265.38      8.59 o
  -2   4  13     2586.79     2507.66     27.95 o
  -1   4  13      361.29      316.26      7.69 o
   0   4  13       39.40       44.22      2.94 o
   1   4  13       58.38       49.93      4.01 o
   2   4  13      350.58      321.70     10.39 o
   3   4  13       91.27       97.13      4.49 o
   4   4  13       22.02       20.48      2.64 o
   5   4  13       14.08       14.07      2.25 o
   6   4  13      283.17      281.80     11.96 o
   7   4  13       15.07        9.97      9.35 o
   8   4  13        3.98        5.34      4.67 o
   9   4  13       25.64       46.07      8.68 o
  10   4  13        6.91       18.70      7.35 o
 -13   5  13       16.41       16.69      6.68 o
 -12   5  13        4.54        7.35      4.67 o
 -11   5  13        0.32        4.01      3.34 o
 -10   5  13        1.32        8.13      2.56 o
  -9   5  13       82.70       71.66      5.61 o
  -8   5  13      121.10      118.65      9.68 o
  -7   5  13       15.22       16.09      2.08 o
  -6   5  13       33.27       39.40      2.55 o
  -5   5  13      177.67      165.87      5.76 o
  -4   5  13      126.24      133.71      6.36 o
  -3   5  13       29.55       27.85      5.01 o
  -2   5  13        5.37        3.15      1.60 o
  -1   5  13       65.02       48.75      3.20 o
   0   5  13      526.47      456.20      9.47 o
   1   5  13        0.62        1.67      1.89 o
   2   5  13       10.67        6.31      2.09 o
   3   5  13        0.84        2.59      1.72 o
   4   5  13       24.10       18.78      3.00 o
   5   5  13      173.97      160.98      7.69 o
   6   5  13       34.04       36.73      6.68 o
   7   5  13        2.54        6.01      5.34 o
   8   5  13        1.09       10.02      5.34 o
   9   5  13       18.43       18.03      6.68 o
  10   5  13        1.57        2.67      4.67 o
 -13   6  13        0.24        4.01      4.01 o
 -12   6  13        9.33       10.68      5.34 o
 -11   6  13       16.03       13.35      4.67 o
 -10   6  13        1.73       -4.01      4.01 o
  -9   6  13       23.88       22.44      6.01 o
  -8   6  13        5.04       10.02      2.83 o
  -7   6  13       83.43       77.51      4.05 o
  -6   6  13       68.47       60.66      3.63 o
  -5   6  13      677.50      634.03     12.02 o
  -4   6  13       29.62       23.57      3.04 o
  -3   6  13       73.02       60.84      4.47 o
  -2   6  13      329.51      291.56      9.44 o
  -1   6  13        8.13       11.55      2.09 o
   0   6  13      392.56      324.05      9.60 o
   1   6  13       64.91       53.94      4.47 o
   2   6  13       28.48       25.96      3.04 o
   3   6  13        1.45        4.67      3.00 o
   4   6  13       48.30       38.06      4.34 o
   5   6  13        3.80        4.45      2.67 o
   6   6  13       29.57       40.06      7.35 o
   7   6  13       18.24       30.05      6.68 o
   8   6  13       32.71       22.04      6.01 o
   9   6  13        0.90        2.00      5.34 o
 -12   7  13       37.18       44.74      8.01 o
 -11   7  13        1.77       -1.34      3.34 o
 -10   7  13       42.97       41.40      7.35 o
  -9   7  13        1.76        4.67      3.34 o
  -8   7  13      111.76      100.94      7.08 o
  -7   7  13       16.93       15.95      3.04 o
  -6   7  13       69.50       61.22      3.72 o
  -5   7  13        0.00       -1.60      1.60 o
  -4   7  13       71.42       65.07      4.94 o
  -3   7  13       92.90       93.91      5.67 o
  -2   7  13       13.02       12.92      2.56 o
  -1   7  13       43.37       54.00      4.17 o
   0   7  13      132.81      120.32      6.08 o
   1   7  13       14.24       16.03      5.34 o
   2   7  13       37.09       51.42      6.68 o
   3   7  13      304.68      313.17     16.69 o
   4   7  13        6.60        7.35      4.67 o
   5   7  13       86.10       78.79      9.35 o
   6   7  13        1.42        4.67      3.34 o
   7   7  13       18.12       33.39      7.35 o
   8   7  13       12.06       16.69      6.01 o
   9   7  13        0.07        7.35      4.67 o
 -12   8  13       12.42       16.03      6.01 o
 -11   8  13       12.93        8.68      4.67 o
 -10   8  13       27.15       22.70      6.01 o
  -9   8  13       73.82       74.08     10.02 o
  -8   8  13        0.02        4.37      2.56 o
  -7   8  13      185.95      179.02     19.36 o
  -6   8  13       11.79       13.14      2.15 o
  -5   8  13      101.05       88.73      6.08 o
  -4   8  13        2.13        4.01      4.01 o
  -3   8  13        0.05       -0.67      2.67 o
  -2   8  13       29.66       28.06      3.33 o
  -1   8  13       45.80       49.99      5.01 o
   0   8  13       45.25       44.84      3.83 o
   1   8  13        5.67       12.02      4.67 o
   2   8  13       86.49       80.13      8.68 o
   3   8  13       48.57       48.75      6.68 o
   4   8  13        6.13       10.68      4.67 o
   5   8  13        1.84        6.68      4.01 o
   6   8  13       54.65       55.42      8.68 o
   7   8  13        0.46       10.68      6.01 o
   8   8  13      111.15      121.53     13.35 o
   9   8  13        2.00        2.00      4.67 o
 -11   9  13       23.19        7.35      4.01 o
 -10   9  13       32.89       37.69      5.19 o
  -9   9  13       92.67       96.56      9.35 o
  -8   9  13       40.40       38.80      8.01 o
  -7   9  13        0.00       -0.67      1.89 o
  -6   9  13        4.86        5.01      3.67 o
  -5   9  13        0.84        2.23      2.09 o
  -4   9  13       18.29       13.34      2.72 o
  -3   9  13       34.09       22.70      5.34 o
  -2   9  13      198.57      186.42      8.17 o
  -1   9  13        6.59        6.08      2.09 o
   0   9  13      185.53      182.96     12.69 o
   1   9  13       16.30       14.69      5.34 o
   2   9  13       41.69       46.74      7.35 o
   3   9  13       13.55       20.03      5.34 o
   4   9  13        0.15        6.68      4.01 o
   5   9  13      211.32      215.01     16.03 o
   6   9  13       21.12       27.38      6.68 o
   7   9  13       39.29       40.06      8.01 o
   8   9  13        7.33       17.36      6.01 o
 -11  10  13       14.14       19.26      7.01 o
 -10  10  13       11.68        8.22      2.83 o
  -9  10  13       32.54       33.75      4.72 o
  -8  10  13        8.46       13.09      3.52 o
  -7  10  13      219.83      218.05     14.02 o
  -6  10  13        6.31        9.35      2.83 o
  -5  10  13        4.85       10.49      4.34 o
  -4  10  13       17.41       22.04      5.34 o
  -3  10  13        6.49        7.08      3.00 o
  -2  10  13       38.82       46.12      4.32 o
  -1  10  13       28.62       32.05      6.01 o
   0  10  13        0.78        5.34      4.01 o
   1  10  13        1.00        0.00      3.34 o
   2  10  13       21.54       26.04      6.01 o
   3  10  13       34.77       42.07      8.01 o
   4  10  13        1.86        9.35      4.67 o
   5  10  13       14.32        9.35      5.34 o
   6  10  13        9.95        6.68      4.67 o
   7  10  13       34.02       44.74      8.68 o
 -10  11  13        1.15       -3.00      3.00 o
  -9  11  13        0.03       -2.22      2.22 o
  -8  11  13       28.64       25.75      3.99 o
  -7  11  13        8.54        9.04      2.83 o
  -6  11  13       53.89       65.44      9.35 o
  -5  11  13       82.33       91.48     10.02 o
  -4  11  13        1.45       15.36      5.34 o
  -3  11  13        4.97        7.53      2.56 o
  -2  11  13        0.05        8.01      4.67 o
  -1  11  13       13.38       11.35      5.34 o
   0  11  13       75.66       90.15     10.68 o
   1  11  13       68.12       80.80      9.35 o
   2  11  13        3.40       12.02      5.34 o
   3  11  13      126.98      127.54     12.02 o
   4  11  13       35.44       41.40      8.01 o
   5  11  13       37.86       46.74      8.68 o
   6  11  13       35.97       28.71      6.68 o
  -9  12  13       22.60       42.07      8.01 o
  -8  12  13        1.09        6.01      4.01 o
  -7  12  13       87.52       96.16     11.35 o
  -6  12  13       15.91       24.04      6.68 o
  -5  12  13       20.01       12.02      4.67 o
  -4  12  13       29.84       32.05      6.68 o
  -3  12  13       80.30       86.14     10.68 o
  -2  12  13       32.10       40.06      7.35 o
  -1  12  13       11.63       20.70      6.68 o
   0  12  13        5.07       19.36      6.01 o
   1  12  13        0.00        6.68      4.67 o
   2  12  13       47.60       54.09      8.68 o
   3  12  13      135.85      151.58     14.02 o
   4  12  13       18.61       20.70      6.68 o
   5  12  13       10.13       18.70      6.01 o
  -8  13  13        4.49        9.35      4.67 o
  -7  13  13       11.86       12.69      6.01 o
  -6  13  13        0.43        0.00      3.34 o
  -5  13  13       18.40       21.37      6.01 o
  -4  13  13        9.99        8.01      5.34 o
  -3  13  13       60.72       66.77     10.02 o
  -2  13  13       16.28       19.36      6.01 o
  -1  13  13       15.31       14.02      6.01 o
   0  13  13       85.86       87.47     10.68 o
   1  13  13       25.31       30.72      7.35 o
   2  13  13       42.96       49.41      8.68 o
   3  13  13       58.64       56.76      9.35 o
   4  13  13       24.45       26.71      7.35 o
  -6  14  13       20.53       24.71      6.68 o
  -5  14  13        0.01       -3.34      4.01 o
  -4  14  13       21.48       12.02      4.67 o
  -3  14  13       38.81       45.41      8.01 o
  -2  14  13       32.93       39.40      8.01 o
  -1  14  13      116.27      144.23     14.02 o
   0  14  13       30.82       36.73      8.01 o
   1  14  13       29.10       33.39      7.35 o
   2  14  13        1.40        2.67      4.01 o
  -2  15  13        0.00       10.02      6.01 o
 -14   0  14       16.21       11.69      3.69 o
 -12   0  14       21.12       30.05      6.68 o
 -10   0  14      134.99      139.56     12.69 o
  -8   0  14       55.84       64.88      5.67 o
  -6   0  14      437.16      392.36      7.91 o
  -4   0  14      246.26      205.46      5.13 o
  -2   0  14      239.76      260.60      6.88 o
   0   0  14      504.65      489.85     11.69 o
   2   0  14      231.36      211.67     10.68 o
   4   0  14       40.80       34.05      5.34 o
   6   0  14        0.04       10.68      4.01 o
   8   0  14        5.58       14.02      5.34 o
  10   0  14       17.90       22.04      6.68 o
 -14   1  14        5.90        8.05      2.82 o
 -13   1  14        0.19        1.72      2.92 o
 -12   1  14       17.90       15.38      3.20 o
 -11   1  14       57.41       50.30      4.59 o
 -10   1  14      112.28      111.15      6.26 o
  -9   1  14      124.06      131.51      7.78 o
  -8   1  14        7.72        7.77      2.67 o
  -7   1  14       42.41       38.43      3.14 o
  -6   1  14        9.52        8.65      0.94 o
  -5   1  14       56.17       67.02      3.20 o
  -4   1  14        0.12        0.17      0.55 o
  -3   1  14       14.39       14.33      0.96 o
  -2   1  14      791.05      774.22      8.10 o
  -1   1  14      368.85      332.01      5.58 o
   0   1  14     1093.54     1062.16     14.22 o
   1   1  14      352.10      328.00      7.50 o
   2   1  14      312.49      292.80      7.41 o
   3   1  14       55.94       49.46      3.47 o
   4   1  14       15.32       13.68      2.16 o
   5   1  14       26.29       27.03      3.22 o
   6   1  14       13.28       15.40      2.64 o
   7   1  14       36.16       34.26      3.54 o
   8   1  14      102.26       98.90      8.03 o
   9   1  14        0.30        5.68      3.31 o
  10   1  14       19.25       29.98      5.41 o
 -14   2  14        0.71        2.67      4.01 o
 -13   2  14        4.46        9.44      3.21 o
 -12   2  14        1.52        6.68      4.01 o
 -11   2  14       12.49       15.02      3.78 o
 -10   2  14      120.25      131.25     10.68 o
  -9   2  14        6.48        2.54      5.68 o
  -8   2  14       28.48       28.93      3.99 o
  -7   2  14       61.47       52.93      3.63 o
  -6   2  14       27.87       15.94      1.81 o
  -5   2  14      217.69      206.60      4.83 o
  -4   2  14        7.31       12.98      1.50 o
  -3   2  14      155.05      150.45      4.90 o
  -2   2  14        0.51        1.36      0.80 o
  -1   2  14     1608.66     1490.03     15.30 o
   0   2  14       71.15       66.74      3.11 o
   1   2  14       16.17        8.14      1.37 o
   2   2  14       35.46       32.78      2.70 o
   3   2  14      244.65      224.01      6.80 o
   4   2  14       42.56       38.94      4.14 o
   5   2  14       16.93       14.17      2.31 o
   6   2  14        3.83        4.52      1.58 o
   7   2  14        7.02        6.49      1.94 o
   8   2  14        0.14        1.27      2.56 o
   9   2  14       13.76       12.53      3.99 o
  10   2  14        2.93        9.84      3.52 o
 -13   3  14        8.52       18.70      6.01 o
 -12   3  14        0.59       -1.75      5.34 o
 -11   3  14        4.97        5.34      2.56 o
 -10   3  14       59.85       54.90      5.41 o
  -9   3  14        9.77        8.98      2.56 o
  -8   3  14       73.74       83.48      5.89 o
  -7   3  14        3.93        6.86      1.36 o
  -6   3  14      215.66      207.28      5.67 o
  -5   3  14       27.62       29.19      2.37 o
  -4   3  14      894.82      860.76     10.85 o
  -3   3  14      183.51      196.76      5.29 o
  -2   3  14        1.12        2.54      1.37 o
  -1   3  14        0.17       -1.11      1.16 o
   0   3  14      365.59      381.81      7.61 o
   1   3  14       71.30       75.76      3.71 o
   2   3  14      664.41      640.70     13.14 o
   3   3  14       42.48       39.88      3.20 o
   4   3  14       73.68       74.45      4.36 o
   5   3  14       10.20       12.75      2.25 o
   6   3  14        8.44        3.58      1.53 o
   7   3  14        0.66        3.46      2.56 o
   8   3  14        1.67        5.68      2.83 o
   9   3  14        8.13        4.01      4.34 o
  10   3  14        0.71        6.68      6.01 o
 -13   4  14        1.04        2.00      4.01 o
 -12   4  14       26.91       28.05      6.68 o
 -11   4  14        0.64       -0.24      2.56 o
 -10   4  14       30.90       31.44      4.17 o
  -9   4  14      145.47      137.41      7.99 o
  -8   4  14       36.79       32.84      2.83 o
  -7   4  14       47.61       52.70      3.11 o
  -6   4  14       48.01       44.14      3.28 o
  -5   4  14        0.30        2.52      1.22 o
  -4   4  14      523.06      498.46     10.22 o
  -3   4  14      203.94      192.93      6.37 o
  -2   4  14      190.89      183.35      5.98 o
  -1   4  14      905.39      881.58     14.23 o
   0   4  14      222.12      204.35      6.40 o
   1   4  14       24.37       21.27      4.34 o
   2   4  14      207.83      195.98      8.03 o
   3   4  14       24.59       24.77      2.85 o
   4   4  14        2.97        4.73      1.53 o
   5   4  14        0.07        1.56      1.52 o
   6   4  14        3.94        8.01      2.83 o
   7   4  14        7.38       12.69      4.67 o
   8   4  14       45.16       42.07      8.01 o
   9   4  14       23.50       37.39      8.01 o
  10   4  14        0.44        5.34      4.67 o
 -13   5  14        1.83        7.35      4.67 o
 -12   5  14        7.20       10.02      4.67 o
 -11   5  14        4.13        6.01      4.67 o
 -10   5  14       49.87       48.65      9.68 o
  -9   5  14        6.39        5.77      2.67 o
  -8   5  14      208.13      219.18      9.67 o
  -7   5  14      179.30      171.14      5.35 o
  -6   5  14        2.92        5.87      1.27 o
  -5   5  14       71.22       72.12      3.82 o
  -4   5  14        5.41        9.37      3.34 o
  -3   5  14      563.91      531.48     13.20 o
  -2   5  14      184.30      191.92      6.24 o
  -1   5  14       71.65       57.02      3.43 o
   0   5  14      572.11      528.69     10.74 o
   1   5  14        0.03        2.67      1.89 o
   2   5  14        3.72        3.71      2.09 o
   3   5  14       21.64       15.25      4.67 o
   4   5  14        0.09       -0.42      1.72 o
   5   5  14       19.08       21.36      3.33 o
   6   5  14        0.10        6.68      4.01 o
   7   5  14        1.49        8.01      4.01 o
   8   5  14        0.00        7.35      4.67 o
   9   5  14        0.04        3.34      4.01 o
 -13   6  14        7.91        6.68      4.01 o
 -12   6  14       63.05       72.12     10.68 o
 -11   6  14       20.71       18.03      5.34 o
 -10   6  14        6.51        9.35      4.67 o
  -9   6  14       87.87       87.38     15.69 o
  -8   6  14        7.77       11.17      3.03 o
  -7   6  14       85.63       75.29      4.12 o
  -6   6  14       39.63       37.89      3.04 o
  -5   6  14        0.87       -1.67      1.89 o
  -4   6  14      168.07      150.91     10.02 o
  -3   6  14        8.55        9.41      2.56 o
  -2   6  14       88.93       79.74      7.01 o
  -1   6  14       54.14       49.58      3.99 o
   0   6  14       20.75       19.21      2.31 o
   1   6  14        1.73        0.29      2.67 o
   2   6  14       49.94       49.04      4.47 o
   3   6  14        4.36        6.45      2.67 o
   4   6  14       50.59       50.52      4.65 o
   5   6  14        0.96        9.35      4.67 o
   6   6  14       10.93        8.01      4.67 o
   7   6  14       13.28       17.36      5.34 o
   8   6  14        0.94        6.01      7.35 o
   9   6  14       10.43        9.35      4.67 o
 -12   7  14        1.16        3.34      3.34 o
 -11   7  14       15.28       18.70      6.01 o
 -10   7  14       35.27       28.05      6.01 o
  -9   7  14        6.01       12.55      3.52 o
  -8   7  14      137.40      132.03     10.35 o
  -7   7  14        2.03        2.30      2.09 o
  -6   7  14      313.22      298.42      9.30 o
  -5   7  14      110.86      114.95      7.01 o
  -4   7  14      215.91      192.98     12.02 o
  -3   7  14       64.09       61.29      4.94 o
  -2   7  14      135.52      116.03      6.36 o
  -1   7  14       30.39       34.33      3.69 o
   0   7  14       12.62       14.28      4.67 o
   1   7  14       31.01       28.05      5.34 o
   2   7  14        6.77        6.01      3.34 o
   3   7  14        0.63        3.34      4.01 o
   4   7  14        1.74        3.34      3.34 o
   5   7  14       49.76       58.76      8.68 o
   6   7  14       44.00       46.74      8.01 o
   7   7  14       13.79       20.03      6.01 o
   8   7  14        3.07        0.00      4.01 o
   9   7  14       18.59       19.36      7.35 o
 -12   8  14        1.08        1.34      3.34 o
 -11   8  14       39.78       47.41      8.01 o
 -10   8  14       32.67       35.39      4.94 o
  -9   8  14        7.28        5.95      2.72 o
  -8   8  14        0.03        3.00      2.36 o
  -7   8  14      150.17      145.18     24.37 o
  -6   8  14       40.66       34.72      3.04 o
  -5   8  14        0.13        1.87      4.01 o
  -4   8  14       24.77       19.36      4.67 o
  -3   8  14       61.09       65.16     10.02 o
  -2   8  14       16.09       19.60      3.04 o
  -1   8  14      225.45      239.47      9.13 o
   0   8  14        3.00        7.75      4.01 o
   1   8  14       18.41       22.04      5.34 o
   2   8  14        0.00        6.01      4.67 o
   3   8  14        1.40        3.34      3.34 o
   4   8  14       60.11       58.76      8.01 o
   5   8  14        0.58       -0.67      4.01 o
   6   8  14       12.51       24.71      6.68 o
   7   8  14       61.71       75.46     10.68 o
   8   8  14        1.92       12.02      6.01 o
 -11   9  14       28.39       28.51      5.34 o
 -10   9  14        0.40        2.00      4.34 o
  -9   9  14       98.15       87.66      7.08 o
  -8   9  14       48.89       41.99      5.01 o
  -7   9  14       11.36       14.65      4.34 o
  -6   9  14        4.02        3.74      4.67 o
  -5   9  14        6.66        6.89      6.34 o
  -4   9  14        7.20        2.67      4.01 o
  -3   9  14       42.47       42.65      4.65 o
  -2   9  14       14.03       15.49      3.04 o
  -1   9  14      195.88      200.47      8.34 o
   0   9  14      243.31      267.77     16.03 o
   1   9  14       58.92       68.78      8.68 o
   2   9  14       17.92       27.38      6.01 o
   3   9  14        4.00        7.35      4.01 o
   4   9  14        5.73       16.03      6.01 o
   5   9  14        0.63        0.67      4.01 o
   6   9  14       10.00       13.35      6.01 o
   7   9  14       57.93       60.76      9.35 o
 -11  10  14       10.15       13.25      4.01 o
 -10  10  14        0.09       -2.25      2.56 o
  -9  10  14       13.84       10.82      3.33 o
  -8  10  14        2.65        4.01      2.83 o
  -7  10  14        2.45        6.88      3.04 o
  -6  10  14       53.33       60.16     10.35 o
  -5  10  14        0.75        3.41      2.34 o
  -4  10  14       75.86       94.15     10.02 o
  -3  10  14       23.96       23.78      3.69 o
  -2  10  14       33.90       34.98      3.83 o
  -1  10  14      103.22       85.47      9.35 o
   0  10  14       99.65      108.17     10.68 o
   1  10  14        2.30        3.34      4.01 o
   2  10  14      154.85      164.26     13.35 o
   3  10  14       70.40       85.47     10.02 o
   4  10  14        0.41        5.34      5.34 o
   5  10  14       36.59       35.39      7.35 o
   6  10  14        0.04        0.00      4.01 o
   7  10  14        0.02       17.36      6.68 o
 -10  11  14        0.04       -0.24      2.67 o
  -9  11  14        3.81        2.52      2.09 o
  -8  11  14       27.80       30.76      4.65 o
  -7  11  14       33.08       41.40      8.01 o
  -6  11  14        6.07        4.67      4.01 o
  -5  11  14       10.13       12.02      5.34 o
  -4  11  14       59.33       60.76      8.68 o
  -3  11  14      111.29      118.19     11.35 o
  -2  11  14      148.82      151.58     12.69 o
  -1  11  14        1.36        1.34      3.34 o
   0  11  14       15.03       24.04      6.68 o
   1  11  14       22.16       22.70      6.68 o
   2  11  14       40.25       56.09      8.68 o
   3  11  14        7.15        9.35      4.67 o
   4  11  14       29.30       26.71      6.68 o
   5  11  14       58.61       67.44     10.02 o
   6  11  14        4.30       14.02      6.01 o
  -9  12  14        1.80        5.34      4.01 o
  -8  12  14        7.37       10.68      4.67 o
  -7  12  14       42.64       52.08      8.68 o
  -6  12  14        3.44        4.67      4.01 o
  -5  12  14       10.58        8.01      4.67 o
  -4  12  14       28.54       26.71      6.68 o
  -3  12  14       23.16       28.71      6.68 o
  -2  12  14        0.55        0.67      4.01 o
  -1  12  14      250.06      269.10     18.03 o
   0  12  14       41.79       49.41      8.01 o
   1  12  14        9.47       20.70      6.01 o
   2  12  14        5.33       21.37      6.68 o
   3  12  14       13.62       30.05      7.35 o
   4  12  14      148.43      165.60     14.69 o
   5  12  14       37.83       64.77     10.02 o
  -7  13  14        0.32        6.68      4.67 o
  -6  13  14       30.02       48.75      8.68 o
  -5  13  14        4.62        9.35      5.34 o
  -4  13  14        8.30        2.00      4.67 o
  -3  13  14        2.73        4.01      4.67 o
  -2  13  14       13.89       19.36      6.01 o
  -1  13  14        3.82        8.01      5.34 o
   0  13  14        1.17        3.34      4.01 o
   1  13  14        0.83        6.01      5.34 o
   2  13  14        7.22       20.03      6.68 o
   3  13  14        6.07       18.03      6.68 o
  -5  14  14        3.36       -4.01      4.01 o
  -4  14  14       82.78       88.14     12.02 o
  -3  14  14        0.86        4.67      4.01 o
  -2  14  14       82.19      120.19     12.69 o
  -1  14  14        5.22        5.34      5.34 o
   0  14  14       53.27       64.10     10.02 o
   1  14  14        3.80        4.01      4.67 o
 -13   0  15       17.36       21.36      4.67 o
 -11   0  15        4.38       13.68      3.34 o
  -9   0  15       86.58      105.50     10.02 o
  -7   0  15       76.10       84.14      8.68 o
  -5   0  15      180.26      171.87      4.76 o
  -3   0  15      659.89      648.55     12.16 o
  -1   0  15      388.61      343.25      8.77 o
   1   0  15     1480.37     1348.14     22.72 o
   3   0  15      258.00      250.40     12.69 o
   5   0  15       44.07       46.74      6.68 o
   7   0  15        0.97        6.68      4.67 o
   9   0  15        0.01        4.67      5.34 o
 -14   1  15        1.35        5.65      3.00 o
 -13   1  15        0.54        3.22      2.56 o
 -12   1  15       36.44       52.13      6.08 o
 -11   1  15        4.59        5.62      2.72 o
 -10   1  15        5.18        8.07      2.72 o
  -9   1  15        0.41        5.16      2.56 o
  -8   1  15        1.86        2.83      1.85 o
  -7   1  15      107.06       99.50      3.80 o
  -6   1  15        0.37        1.34      0.92 o
  -5   1  15        3.47        1.18      0.94 o
  -4   1  15        0.04        0.68      0.88 o
  -3   1  15      185.13      169.04      3.19 o
  -2   1  15        3.20        3.22      0.85 o
  -1   1  15       45.26       47.59      2.32 o
   0   1  15       13.35       20.70      2.11 o
   1   1  15      313.78      304.19      7.50 o
   2   1  15       21.02       20.34      2.31 o
   3   1  15        0.50        1.20      1.54 o
   4   1  15      198.20      188.53      6.94 o
   5   1  15       15.67       13.31      2.16 o
   6   1  15        3.36        3.56      1.85 o
   7   1  15       23.57       23.98      3.14 o
   8   1  15       15.11       20.65      4.47 o
   9   1  15       12.10        6.59      3.52 o
  10   1  15        3.30        9.35      3.78 o
 -13   2  15       10.12       11.02      3.31 o
 -12   2  15        4.85        7.35      3.31 o
 -11   2  15        7.22        4.90      2.72 o
 -10   2  15        3.74        4.37      3.34 o
  -9   2  15       28.06       25.39      4.25 o
  -8   2  15        2.63        6.32      3.04 o
  -7   2  15       23.96       26.41      2.06 o
  -6   2  15       67.47       64.63      3.25 o
  -5   2  15       45.30       41.75      2.31 o
  -4   2  15       14.84       23.11      1.84 o
  -3   2  15       25.22       25.79      1.95 o
  -2   2  15        3.97        3.11      0.62 o
  -1   2  15       30.99       28.74      2.20 o
   0   2  15        5.65        4.72      1.44 o
   1   2  15       16.70       16.94      2.16 o
   2   2  15       39.32       43.34      3.14 o
   3   2  15      110.84      101.20      4.87 o
   4   2  15       35.83       39.51      3.33 o
   5   2  15      175.99      182.68      7.04 o
   6   2  15       24.37       22.38      2.83 o
   7   2  15       12.67       15.79      3.67 o
   8   2  15        0.01       -1.00      5.68 o
   9   2  15        1.39        1.00      2.83 o
  10   2  15       48.58       51.68      6.36 o
 -13   3  15        5.87       -3.34      3.34 o
 -12   3  15       51.62       45.15      5.61 o
 -11   3  15       21.53       24.16      8.35 o
 -10   3  15       33.86       37.72      9.35 o
  -9   3  15       20.04       22.06      3.69 o
  -8   3  15       11.94       14.93      1.81 o
  -7   3  15      247.29      238.91      6.40 o
  -6   3  15       13.66       12.22      1.72 o
  -5   3  15      485.06      456.53      8.65 o
  -4   3  15        2.31        3.11      1.32 o
  -3   3  15      551.64      504.21      9.35 o
  -2   3  15        0.12       -0.45      1.16 o
  -1   3  15      103.98       97.32      4.42 o
   0   3  15      126.52      109.71      4.21 o
   1   3  15      512.42      481.58      9.62 o
   2   3  15       51.04       58.67      3.54 o
   3   3  15      188.15      199.12      6.80 o
   4   3  15       19.79       24.68      2.70 o
   5   3  15        0.46        0.42      1.53 o
   6   3  15       33.59       26.79      3.04 o
   7   3  15       16.56       15.19      3.69 o
   8   3  15        2.67        5.44      5.34 o
   9   3  15        4.71        7.35      3.21 o
 -13   4  15       43.02       46.74      8.68 o
 -12   4  15        6.38        8.01      6.01 o
 -11   4  15       42.17       46.04      5.29 o
 -10   4  15       13.96       16.14      3.52 o
  -9   4  15        5.90        8.29      2.72 o
  -8   4  15      162.89      159.05      5.41 o
  -7   4  15       12.79       11.97      1.87 o
  -6   4  15       17.04       19.13      2.03 o
  -5   4  15      236.94      208.88      5.81 o
  -4   4  15      468.70      464.01     13.67 o
  -3   4  15       57.99       49.89      3.54 o
  -2   4  15       29.53       23.13      2.42 o
  -1   4  15        5.39        2.91      1.83 o
   0   4  15     1161.86     1139.47     21.18 o
   1   4  15      100.57      113.40      6.36 o
   2   4  15        0.64        1.34      3.34 o
   3   4  15        7.23        4.26      1.71 o
   4   4  15      152.34      150.40      6.14 o
   5   4  15       74.27       67.40      4.59 o
   6   4  15       44.04       32.27      4.25 o
   7   4  15       41.19       47.41      8.68 o
   8   4  15       55.24       55.42      8.68 o
   9   4  15        2.74       -1.34      4.01 o
 -13   5  15        4.31       10.68      5.34 o
 -12   5  15        2.55        6.68      4.67 o
 -11   5  15       10.90        8.68      4.67 o
 -10   5  15        7.72        5.65      4.01 o
  -9   5  15        3.06        5.77      3.34 o
  -8   5  15       68.87       79.84      4.85 o
  -7   5  15        2.67        6.27      1.47 o
  -6   5  15        2.29        5.41      1.40 o
  -5   5  15       39.60       40.40      3.20 o
  -4   5  15        0.31        2.27      1.37 o
  -3   5  15        0.06       -0.57      1.60 o
  -2   5  15      506.83      457.31     10.37 o
  -1   5  15        6.57        7.09      1.77 o
   0   5  15       37.74       32.21      2.94 o
   1   5  15       20.38       21.04      2.83 o
   2   5  15       14.96       15.76      2.83 o
   3   5  15       43.10       35.69      3.99 o
   4   5  15       24.42       25.13      3.69 o
   5   5  15       94.29      103.12      6.56 o
   6   5  15       34.61       36.06      6.68 o
   7   5  15       84.81       78.79     10.02 o
   8   5  15        1.13        1.34      4.01 o
   9   5  15       71.77       66.77     10.02 o
 -12   6  15        1.76        6.68      5.34 o
 -11   6  15       11.57       18.03      6.01 o
 -10   6  15      120.34      112.18     12.02 o
  -9   6  15       33.04       34.54      3.47 o
  -8   6  15      118.28      115.81      5.76 o
  -7   6  15       88.13       81.04      4.52 o
  -6   6  15       54.12       48.52      3.54 o
  -5   6  15      137.41      146.41      6.83 o
  -4   6  15      266.28      261.60      9.67 o
  -3   6  15        0.51        0.10      1.60 o
  -2   6  15        4.00       -0.57      1.60 o
  -1   6  15       49.04       41.11      3.99 o
   0   6  15       31.92       24.74      2.55 o
   1   6  15        0.81        3.49      2.09 o
   2   6  15       58.63       61.21      4.94 o
   3   6  15       35.93       31.09      4.67 o
   4   6  15       15.84       17.34      3.21 o
   5   6  15        3.98       10.68      4.67 o
   6   6  15        1.13        9.35      4.67 o
   7   6  15        1.95        8.68      5.34 o
   8   6  15        1.83       12.69      5.34 o
   9   6  15        0.29        2.67      4.01 o
 -12   7  15        2.94        6.68      4.01 o
 -11   7  15        0.93        2.72      3.04 o
 -10   7  15       79.09       85.51      7.04 o
  -9   7  15        1.85        3.21      2.34 o
  -8   7  15       47.86       50.03      4.94 o
  -7   7  15       12.18       13.33      3.04 o
  -6   7  15        8.31        5.12      1.54 o
  -5   7  15       87.45       91.08      5.89 o
  -4   7  15        3.03        0.67      2.67 o
  -3   7  15        2.58        4.60      2.09 o
  -2   7  15      194.07      186.03      7.99 o
  -1   7  15       37.37       37.03      3.78 o
   0   7  15        3.83        0.86      1.60 o
   1   7  15       17.98       15.36      4.01 o
   2   7  15        0.23        1.34      4.01 o
   3   7  15        7.06       17.36      5.34 o
   4   7  15       28.76       27.38      6.01 o
   5   7  15        0.34        5.34      3.34 o
   6   7  15       32.74       38.06      8.01 o
   7   7  15       19.36       24.04      7.35 o
   8   7  15       86.30       87.47     11.35 o
 -12   8  15       18.64       18.77      4.25 o
 -11   8  15       20.00       19.07      6.34 o
 -10   8  15       43.73       42.31      8.01 o
  -9   8  15       82.35       83.73     12.02 o
  -8   8  15        0.14        1.34      3.67 o
  -7   8  15       26.53       22.88      3.78 o
  -6   8  15        2.34       -0.18      1.53 o
  -5   8  15       66.29       60.76      7.35 o
  -4   8  15        8.42        5.88      2.34 o
  -3   8  15        9.97       10.07      2.72 o
  -2   8  15        0.03       -0.86      1.60 o
  -1   8  15       53.38       59.95      6.34 o
   0   8  15        4.07        7.35      2.22 o
   1   8  15       36.22       36.06      6.68 o
   2   8  15        3.76        2.00      3.34 o
   3   8  15        3.61        9.35      4.67 o
   4   8  15       97.90       90.81     10.68 o
   5   8  15        6.32       10.68      4.67 o
   6   8  15       79.18       87.47     10.68 o
   7   8  15        0.00        6.01      5.34 o
   8   8  15       61.84       66.77     10.68 o
 -11   9  15        3.98        2.34      2.83 o
 -10   9  15       15.22        7.65      3.04 o
  -9   9  15        0.47        1.58      6.34 o
  -8   9  15        3.78        5.83      4.34 o
  -7   9  15        1.74       -2.00      5.34 o
  -6   9  15        4.63        3.86      2.09 o
  -5   9  15       11.15       17.36      4.67 o
  -4   9  15      129.53      128.71      7.51 o
  -3   9  15        2.29        3.34      2.36 o
  -2   9  15      189.66      190.61      8.46 o
  -1   9  15       52.81       54.43      4.65 o
   0   9  15       59.60       62.77      8.68 o
   1   9  15        0.20        2.67      3.34 o
   2   9  15        5.99       10.68      4.67 o
   3   9  15       95.32       95.49     10.68 o
   4   9  15       66.24       65.44      9.35 o
   5   9  15      107.31      120.86     12.69 o
   6   9  15        0.01        2.67      3.34 o
   7   9  15        4.39        5.34      4.67 o
 -11  10  15        8.14       13.35      5.34 o
 -10  10  15       10.16        7.35      3.21 o
  -9  10  15       57.65       55.34      5.89 o
  -8  10  15        0.02        0.80      2.22 o
  -7  10  15        7.53        8.20      2.56 o
  -6  10  15        5.43        7.18      3.00 o
  -5  10  15      116.84      114.85     11.35 o
  -4  10  15        2.78        0.83      3.00 o
  -3  10  15       65.53       78.31      7.01 o
  -2  10  15        0.55        6.68      4.01 o
  -1  10  15       13.24       24.71      6.01 o
   0  10  15      117.97      136.22     12.02 o
   1  10  15      103.64      116.86     11.35 o
   2  10  15        1.87        4.67      4.67 o
   3  10  15        0.41        0.00      4.01 o
   4  10  15       16.69       23.37      6.68 o
   5  10  15       39.33       37.39      7.35 o
   6  10  15        0.57        4.01      4.01 o
 -10  11  15        0.07        3.58      2.67 o
  -9  11  15        2.87        3.34      2.56 o
  -8  11  15        1.87        9.35      4.67 o
  -7  11  15       32.37       36.06      6.68 o
  -6  11  15       60.50       66.77      9.35 o
  -5  11  15       20.53       34.72      7.35 o
  -4  11  15       15.31       12.99      3.04 o
  -3  11  15       11.04        8.01      4.01 o
  -2  11  15       56.69       46.07      7.35 o
  -1  11  15      107.50      127.54     12.69 o
   0  11  15        8.82       11.35      5.34 o
   1  11  15      387.93      377.28     21.37 o
   2  11  15        1.14        5.34      5.34 o
   3  11  15       29.01       36.06      7.35 o
   4  11  15      126.00      180.96     15.36 o
   5  11  15        0.02        7.35      5.34 o
  -8  12  15        1.75        2.67      4.01 o
  -7  12  15        0.39        3.34      4.01 o
  -6  12  15        1.86       15.36      6.01 o
  -5  12  15      131.17      162.26     14.69 o
  -4  12  15       20.82       23.37      6.01 o
  -3  12  15       13.52       19.36      6.01 o
  -2  12  15       35.26       43.40      8.01 o
  -1  12  15       10.12       26.71      7.35 o
   0  12  15       13.25       24.71      6.68 o
   1  12  15       42.51       34.72      7.35 o
   2  12  15       17.18       30.72      8.01 o
   3  12  15        0.82       -2.00      4.01 o
   4  12  15        0.11        5.34      5.34 o
  -7  13  15        3.92       14.02      6.01 o
  -6  13  15       11.52        8.68      4.67 o
  -5  13  15       46.65       59.43      9.35 o
  -4  13  15        2.57        8.01      5.34 o
  -3  13  15        5.57       11.35      6.01 o
  -2  13  15       65.06       77.46     10.02 o
  -1  13  15        9.32        9.35      6.01 o
   0  13  15       18.62       19.36      6.01 o
   1  13  15        1.15        0.67      4.67 o
   2  13  15       17.58       22.04      6.68 o
   3  13  15        0.11       -4.01      4.01 o
  -4  14  15        8.03        6.01      4.67 o
  -3  14  15       76.24       94.82     11.35 o
  -2  14  15       17.97       29.38      7.35 o
  -1  14  15       13.03       18.70      6.01 o
   0  14  15        0.68        7.35      5.34 o
 -14   0  16       47.40       48.08      8.68 o
 -12   0  16       20.16       15.36      4.67 o
 -10   0  16      120.95      125.54     12.02 o
  -8   0  16      228.72      215.01     14.69 o
  -6   0  16      164.61      161.46      7.78 o
  -4   0  16       99.41      124.11      4.15 o
  -2   0  16      374.19      378.27      8.26 o
   0   0  16     1234.10     1150.72     20.04 o
   2   0  16      141.02      128.49      6.56 o
   4   0  16      109.83      119.53     10.02 o
   6   0  16      150.99      150.84     16.03 o
   8   0  16        0.27       -0.67      4.01 o
 -14   1  16        3.84        5.50      3.04 o
 -13   1  16        0.78        3.37      2.55 o
 -12   1  16        7.32        5.65      2.50 o
 -11   1  16       32.41       32.93      4.36 o
 -10   1  16        6.51        7.58      2.42 o
  -9   1  16        0.66        1.46      2.56 o
  -8   1  16       67.42       75.91      7.68 o
  -7   1  16      181.90      186.66      7.17 o
  -6   1  16       19.42       14.82      1.65 o
  -5   1  16      222.18      211.78      4.97 o
  -4   1  16       14.47       17.43      1.64 o
  -3   1  16     1012.29      956.76     11.66 o
  -2   1  16       22.15       31.47      1.86 o
  -1   1  16      430.22      410.69      7.11 o
   0   1  16       19.27       22.93      1.75 o
   1   1  16       88.55       83.29      3.90 o
   2   1  16      499.39      529.89     12.98 o
   3   1  16        4.34        5.10      1.64 o
   4   1  16       33.60       36.74      3.33 o
   5   1  16       29.65       26.35      3.08 o
   6   1  16        5.51        8.84      2.31 o
   7   1  16        7.18        7.16      2.25 o
   8   1  16       39.22       36.74      5.41 o
   9   1  16        9.29       13.77      3.69 o
 -13   2  16       10.92       16.90      8.01 o
 -12   2  16       46.45       46.48     13.35 o
 -11   2  16        6.61        4.11      5.34 o
 -10   2  16       38.00       35.66      4.94 o
  -9   2  16        1.20        2.00      2.22 o
  -8   2  16        6.08        5.92      1.52 o
  -7   2  16        0.68        3.35      1.36 o
  -6   2  16      113.40      114.27      4.24 o
  -5   2  16       19.57       22.16      2.26 o
  -4   2  16        4.48        1.89      1.07 o
  -3   2  16      788.68      705.51      9.80 o
  -2   2  16      360.98      350.53      7.48 o
  -1   2  16       58.49       44.21      2.28 o
   0   2  16       36.84       38.99      2.71 o
   1   2  16      396.85      369.91      8.50 o
   2   2  16       10.07        8.28      1.54 o
   3   2  16      172.10      161.22      6.17 o
   4   2  16      110.90      115.04      5.52 o
   5   2  16       44.05       49.19      5.93 o
   6   2  16       25.22       25.04      4.01 o
   7   2  16        5.84       10.11      3.21 o
   8   2  16       73.80       79.80     13.02 o
   9   2  16       17.89       15.12      3.83 o
 -13   3  16       23.37       22.04      6.68 o
 -12   3  16        3.58        2.12      2.32 o
 -11   3  16       25.02       26.81      6.01 o
 -10   3  16       19.72       20.33      3.99 o
  -9   3  16       25.22       29.78      3.56 o
  -8   3  16        2.09        1.39      1.27 o
  -7   3  16        7.69        9.13      1.90 o
  -6   3  16       10.44        9.99      1.68 o
  -5   3  16      122.91      114.58      3.98 o
  -4   3  16      298.41      274.98      6.06 o
  -3   3  16      182.25      167.30      5.16 o
  -2   3  16        1.36        5.34      1.77 o
  -1   3  16      321.75      300.90      8.02 o
   0   3  16      467.22      442.02      8.78 o
   1   3  16       30.30       36.40      2.90 o
   2   3  16      177.25      187.44      6.37 o
   3   3  16       73.04       79.17      4.36 o
   4   3  16       57.85       47.81      3.71 o
   5   3  16       12.40       12.02      2.35 o
   6   3  16        0.31        1.17      1.71 o
   7   3  16       29.68       28.10      5.01 o
   8   3  16        1.44        3.49      3.04 o
   9   3  16        3.07        6.01      5.34 o
 -13   4  16        2.19       10.02      5.34 o
 -12   4  16        5.19       13.35      6.01 o
 -11   4  16        6.06        6.51      2.72 o
 -10   4  16        0.26        1.67      3.00 o
  -9   4  16        8.89        7.97      2.16 o
  -8   4  16        2.86        6.06      1.43 o
  -7   4  16       56.27       51.62      3.11 o
  -6   4  16       19.54       16.86      2.00 o
  -5   4  16        1.34        1.48      1.73 o
  -4   4  16       82.44       79.17      3.72 o
  -3   4  16      296.86      290.58      8.14 o
  -2   4  16       40.80       42.94      3.33 o
  -1   4  16       38.42       35.07      2.94 o
   0   4  16        4.11        4.41      3.00 o
   1   4  16       75.23       63.88      7.01 o
   2   4  16      107.37       95.53      6.14 o
   3   4  16       20.06       16.61      2.42 o
   4   4  16        8.13        2.92      3.00 o
   5   4  16       18.31       17.74      2.70 o
   6   4  16        6.01        9.35      4.67 o
   7   4  16       70.92       78.13     10.68 o
   8   4  16        0.38        0.00      4.01 o
   9   4  16       56.83       61.43     10.02 o
 -12   5  16        1.25        0.00      3.34 o
 -11   5  16        2.49        4.93      3.34 o
 -10   5  16        5.26        6.68      2.11 o
  -9   5  16       33.80       28.02      3.11 o
  -8   5  16       98.47      106.98      5.68 o
  -7   5  16       99.06      106.25      4.46 o
  -6   5  16      309.25      327.00      9.00 o
  -5   5  16       20.33       14.83      2.16 o
  -4   5  16       48.16       50.35      3.59 o
  -3   5  16      101.77       89.70      5.41 o
  -2   5  16      359.23      343.15      9.21 o
  -1   5  16       53.81       63.42      3.82 o
   0   5  16       57.64       61.97      4.94 o
   1   5  16        9.21        1.72      2.00 o
   2   5  16       29.46       28.38      3.78 o
   3   5  16        3.89        4.67      2.09 o
   4   5  16        4.10        7.21      2.22 o
   5   5  16        1.78        3.78      2.09 o
   6   5  16        1.32        6.01      4.67 o
   7   5  16        2.92        0.67      4.01 o
   8   5  16       81.42       95.49     12.02 o
 -12   6  16        0.10        6.01      4.67 o
 -11   6  16       66.14       76.98      6.90 o
 -10   6  16       29.68       42.64      4.47 o
  -9   6  16        4.35       11.92      2.55 o
  -8   6  16        5.01        5.68      2.83 o
  -7   6  16        0.19        1.14      1.37 o
  -6   6  16       21.36       23.27      3.31 o
  -5   6  16      104.35      108.55      5.23 o
  -4   6  16        8.89       14.36      3.67 o
  -3   6  16      114.98      103.18      6.14 o
  -2   6  16        2.85       -0.33      4.01 o
  -1   6  16       26.72       27.34      3.21 o
   0   6  16       48.87       51.77      7.35 o
   1   6  16       53.90       55.42      4.94 o
   2   6  16        3.22        5.68      2.36 o
   3   6  16        3.33        4.01      2.00 o
   4   6  16       10.57       18.30      3.52 o
   5   6  16       24.83       20.70      6.01 o
   6   6  16        1.69       10.68      4.67 o
   7   6  16       67.66       67.44     10.02 o
   8   6  16        2.04        7.35      5.34 o
 -12   7  16        3.38       10.02      5.34 o
 -11   7  16      120.33      141.20     12.02 o
 -10   7  16       10.47       10.35      3.31 o
  -9   7  16       31.83       25.89      5.34 o
  -8   7  16       87.96       90.41      6.83 o
  -7   7  16       60.13       55.70      8.35 o
  -6   7  16        6.75       10.93      2.56 o
  -5   7  16        0.30        0.98      1.44 o
  -4   7  16       14.13       24.34      3.52 o
  -3   7  16      130.53      131.76      7.08 o
  -2   7  16        6.52        4.67      2.09 o
  -1   7  16       63.00       64.10      4.94 o
   0   7  16       34.79       34.05      6.01 o
   1   7  16       69.09       88.81      8.68 o
   2   7  16       13.11        8.68      4.01 o
   3   7  16       34.37       36.06      6.68 o
   4   7  16       17.21       12.69      4.01 o
   5   7  16       21.95       26.04      6.01 o
   6   7  16       15.56       12.69      5.34 o
   7   7  16       42.13       46.07      9.35 o
   8   7  16        2.00       12.02      5.34 o
 -11   8  16        0.96        0.00      2.36 o
 -10   8  16        0.01        6.01      2.83 o
  -9   8  16       12.92        9.40      5.01 o
  -8   8  16        4.52        8.79      3.34 o
  -7   8  16        0.00        0.67      2.36 o
  -6   8  16        0.82        1.42      1.72 o
  -5   8  16        0.06        1.96      1.72 o
  -4   8  16        0.08        2.30      2.09 o
  -3   8  16       51.77       54.64      4.94 o
  -2   8  16        8.95        6.94      2.22 o
  -1   8  16        0.90        0.42      2.34 o
   0   8  16       25.69       21.37      4.67 o
   1   8  16        1.24        1.34      3.34 o
   2   8  16        8.73       14.69      4.67 o
   3   8  16        0.13        4.01      3.34 o
   4   8  16       47.43       53.42      8.68 o
   5   8  16       28.13       34.72      7.35 o
   6   8  16       50.20       68.11     10.02 o
   7   8  16       45.10       36.73      8.01 o
 -11   9  16        1.57        2.00      2.56 o
 -10   9  16        0.05        1.34      5.34 o
  -9   9  16        1.09        4.07      3.00 o
  -8   9  16       12.41        8.97      5.01 o
  -7   9  16        4.88        1.26      2.09 o
  -6   9  16       57.62       49.41      7.35 o
  -5   9  16       39.53       30.67      4.17 o
  -4   9  16        7.36       11.02      2.83 o
  -3   9  16      187.95      196.82     16.36 o
  -2   9  16       55.88       60.10      5.13 o
  -1   9  16       24.53       26.71      6.01 o
   0   9  16       79.00       78.79      9.35 o
   1   9  16        2.20        7.35      4.01 o
   2   9  16      227.66      239.72     16.03 o
   3   9  16        0.66        2.00      3.34 o
   4   9  16       34.02       28.71      7.35 o
   5   9  16       48.87       54.75      8.68 o
   6   9  16       40.40       50.75      8.68 o
 -10  10  16        0.12        0.00      3.67 o
  -9  10  16        0.13       -0.67      2.36 o
  -8  10  16       10.88        7.05      9.35 o
  -7  10  16        5.09        7.40      2.72 o
  -6  10  16       40.65       37.39      7.35 o
  -5  10  16       11.26       10.68      3.31 o
  -4  10  16       16.86       15.60      3.04 o
  -3  10  16       17.58       10.56      2.56 o
  -2  10  16       45.20       42.74      7.35 o
  -1  10  16        0.00        3.34      3.34 o
   0  10  16      211.77      216.35     16.03 o
   1  10  16       11.00       18.03      6.68 o
   2  10  16       60.81       63.44      9.35 o
   3  10  16       35.71       28.71      6.01 o
   4  10  16        0.40       -3.34      4.67 o
   5  10  16       14.46       22.70      6.68 o
   6  10  16      225.26      227.03     18.03 o
  -9  11  16        4.52        8.01      4.67 o
  -8  11  16        5.67       11.35      4.67 o
  -7  11  16        0.30        0.00      3.34 o
  -6  11  16       80.42       78.79     10.02 o
  -5  11  16       30.82       45.41      5.41 o
  -4  11  16        3.73        2.49      2.56 o
  -3  11  16       90.48       96.82     10.68 o
  -2  11  16        0.77        1.34      3.34 o
  -1  11  16      176.57      223.69     16.03 o
   0  11  16       29.02       31.38      6.68 o
   1  11  16        6.54       16.69      6.01 o
   2  11  16       22.72       24.04      6.68 o
   3  11  16       20.74       16.69      6.01 o
   4  11  16       22.00       16.03      6.01 o
   5  11  16        8.80        8.01      5.34 o
  -8  12  16        0.63        1.34      4.01 o
  -7  12  16        4.71        2.67      5.34 o
  -6  12  16        5.62        4.01      3.34 o
  -5  12  16        9.28       14.02      5.34 o
  -4  12  16       21.82       28.05      7.35 o
  -3  12  16      232.97      273.77     18.03 o
  -2  12  16        5.45        0.67      4.01 o
  -1  12  16       37.17       46.74      8.68 o
   0  12  16       15.36       18.03      6.01 o
   1  12  16       74.75       69.45     10.02 o
   2  12  16       97.31      114.85     12.02 o
   3  12  16       74.02       74.79     10.68 o
  -6  13  16       11.11       22.04      6.01 o
  -5  13  16       70.30       88.14     11.35 o
  -4  13  16        5.26        7.35      4.67 o
  -3  13  16       89.71      113.52     12.69 o
  -2  13  16        9.56       17.36      6.01 o
  -1  13  16       14.77       16.69      6.68 o
   0  13  16       39.84       34.72      7.35 o
   1  13  16        2.90        8.68      4.67 o
   2  13  16        2.19        2.67      4.01 o
  -2  14  16       20.13       30.05      7.35 o
 -13   0  17       27.83       27.38      7.35 o
 -11   0  17       30.71       26.71      6.01 o
  -9   0  17       30.37       24.71      5.34 o
  -7   0  17       15.10       13.01      2.83 o
  -5   0  17      601.20      594.84     15.81 o
  -3   0  17      899.56      813.68     12.71 o
  -1   0  17     1835.62     1710.73     25.67 o
   1   0  17      366.01      359.67     12.69 o
   3   0  17        0.13        1.41      2.34 o
   5   0  17      208.71      196.21     13.02 o
   7   0  17       27.33       36.67     11.02 o
   9   0  17       37.22       35.39      7.35 o
 -13   1  17        9.67        5.91      7.68 o
 -12   1  17        0.77       -2.37      2.56 o
 -11   1  17        0.08       -2.56      2.56 o
 -10   1  17        2.05        2.98      4.67 o
  -9   1  17       10.16       11.35      3.31 o
  -8   1  17        4.16        6.57      2.72 o
  -7   1  17        0.07        2.45      1.85 o
  -6   1  17        0.51       -0.78      1.47 o
  -5   1  17      540.07      505.49      8.10 o
  -4   1  17        0.52        0.23      0.97 o
  -3   1  17      106.66      102.65      3.60 o
  -2   1  17       17.71       17.85      1.96 o
  -1   1  17      134.44      127.14      3.89 o
   0   1  17       14.70       17.15      1.65 o
   1   1  17       34.01       35.43      2.61 o
   2   1  17      230.33      227.84      7.17 o
   3   1  17        2.58        1.53      1.44 o
   4   1  17       69.04       70.84      4.58 o
   5   1  17        8.33       10.56      2.31 o
   6   1  17       19.24       25.36      3.33 o
   7   1  17       13.85       11.32      3.00 o
   8   1  17        2.25        6.57      3.04 o
   9   1  17        0.13       -2.36      3.04 o
 -13   2  17       19.36       20.33      3.59 o
 -12   2  17        0.75        0.82      2.25 o
 -11   2  17        1.77        0.92      2.16 o
 -10   2  17       31.43       34.67      4.47 o
  -9   2  17        2.29       -0.78      7.35 o
  -8   2  17       14.66       16.60      2.64 o
  -7   2  17       12.29       12.57      2.25 o
  -6   2  17        1.93        2.80      1.15 o
  -5   2  17        1.77        5.31      1.31 o
  -4   2  17       22.73       26.51      2.11 o
  -3   2  17       35.24       34.45      2.56 o
  -2   2  17       12.05       11.25      1.62 o
  -1   2  17        0.97        1.54      1.37 o
   0   2  17       37.78       39.24      2.71 o
   1   2  17      297.43      268.94      7.33 o
   2   2  17        2.62        2.15      1.64 o
   3   2  17      192.10      196.57      6.92 o
   4   2  17      249.43      261.05      8.60 o
   5   2  17       82.92       78.85      5.36 o
   6   2  17       55.55       57.92      4.59 o
   7   2  17        0.76        0.33      2.36 o
   8   2  17       25.23       29.53      8.68 o
   9   2  17       19.18       24.49      4.65 o
 -13   3  17        1.69       19.36      6.68 o
 -12   3  17       23.16       19.61      6.68 o
 -11   3  17        0.01        1.34      4.01 o
 -10   3  17        4.06        4.23      7.35 o
  -9   3  17        0.43       -1.85      1.85 o
  -8   3  17        0.00       -0.39      1.17 o
  -7   3  17       57.95       58.67      3.36 o
  -6   3  17        0.99        1.34      1.16 o
  -5   3  17      364.89      353.24      7.17 o
  -4   3  17        3.94        4.05      1.36 o
  -3   3  17       27.75       32.08      2.50 o
  -2   3  17      252.10      219.01      6.11 o
  -1   3  17       33.73       29.70      3.07 o
   0   3  17        1.89        4.75      2.09 o
   1   3  17      187.85      187.57      6.15 o
   2   3  17        6.11        5.19      1.77 o
   3   3  17        0.44        0.72      1.72 o
   4   3  17        2.58        0.67      1.89 o
   5   3  17        7.52        4.90      1.93 o
   6   3  17        1.77        1.59      1.77 o
   7   3  17       10.62       10.02      2.83 o
   8   3  17        6.12        1.00      6.34 o
   9   3  17       30.25       22.04      6.01 o
 -12   4  17        2.63        4.31      4.01 o
 -11   4  17       13.98       16.35      7.35 o
 -10   4  17       40.23       40.96     12.35 o
  -9   4  17       32.80       35.98      4.72 o
  -8   4  17       86.68       93.10      4.29 o
  -7   4  17       38.66       43.27      2.96 o
  -6   4  17       67.17       71.65      4.53 o
  -5   4  17       11.33       14.96      2.03 o
  -4   4  17       10.28       10.47      1.87 o
  -3   4  17        1.92        4.79      1.56 o
  -2   4  17      452.41      418.31     10.19 o
  -1   4  17       46.41       41.42      3.43 o
   0   4  17        0.08       -0.33      1.89 o
   1   4  17       65.73       58.63      4.94 o
   2   4  17       34.63       29.74      3.99 o
   3   4  17      104.93      100.16      6.61 o
   4   4  17        9.24       12.07      2.66 o
   5   4  17       49.66       54.35      5.13 o
   6   4  17       55.34       58.76      9.35 o
   7   4  17        0.61       -2.00      4.01 o
   8   4  17        3.99        2.67      4.01 o
 -12   5  17        0.08       18.03      6.01 o
 -11   5  17      148.09      168.76     10.08 o
 -10   5  17       58.76       57.88      5.89 o
  -9   5  17        2.54        8.71      2.42 o
  -8   5  17        1.32        3.72      1.85 o
  -7   5  17      172.87      182.10      6.11 o
  -6   5  17       73.02       78.77      4.69 o
  -5   5  17       33.48       32.45      3.68 o
  -4   5  17      101.05       92.89      4.87 o
  -3   5  17      164.65      164.29      9.35 o
  -2   5  17      126.52      109.70      5.32 o
  -1   5  17      148.39      146.95      6.01 o
   0   5  17      156.61      164.87      7.99 o
   1   5  17        1.65        4.01      1.89 o
   2   5  17       25.01       27.01      3.99 o
   3   5  17       74.99       77.72      5.89 o
   4   5  17       29.98       27.02      3.69 o
   5   5  17       12.96       16.71      3.33 o
   6   5  17        1.66        1.34      3.34 o
   7   5  17       45.65       53.42      8.68 o
   8   5  17        8.47        8.01      5.34 o
 -12   6  17      131.18      132.21     14.02 o
 -11   6  17      124.20      110.18     12.69 o
 -10   6  17      153.48      181.57      9.20 o
  -9   6  17      274.07      287.83      9.59 o
  -8   6  17        4.20        8.12      2.72 o
  -7   6  17      364.74      380.01     15.36 o
  -6   6  17      172.86      179.26      6.88 o
  -5   6  17      164.63      150.80      6.40 o
  -4   6  17       10.44       12.67      2.16 o
  -3   6  17       13.24       20.00      4.34 o
  -2   6  17       27.54       17.65      3.04 o
  -1   6  17       43.99       51.49      4.47 o
   0   6  17       84.33       82.05      5.89 o
   1   6  17      157.05      148.25      8.03 o
   2   6  17      127.09      134.11      7.78 o
   3   6  17        6.77        9.96      4.01 o
   4   6  17       31.07       33.30      4.17 o
   5   6  17       11.87       23.37      6.68 o
   6   6  17       21.18       32.72      7.35 o
   7   6  17        2.02        2.00      4.01 o
   8   6  17        0.21       -0.67      4.01 o
 -11   7  17       21.11       26.04      7.35 o
 -10   7  17       32.10       36.41      6.01 o
  -9   7  17        2.33       -0.27      2.22 o
  -8   7  17       11.14       14.69      3.31 o
  -7   7  17       61.27       64.10      7.35 o
  -6   7  17        1.71        2.19      1.77 o
  -5   7  17        1.51        1.72      1.64 o
  -4   7  17       43.27       40.41      4.47 o
  -3   7  17       25.49       31.63      3.99 o
  -2   7  17        2.42        8.41      3.00 o
  -1   7  17        6.34        2.23      1.79 o
   0   7  17       24.16       20.03      4.67 o
   1   7  17       12.99        8.68      4.01 o
   2   7  17        6.58       13.35      5.34 o
   3   7  17        8.00        8.68      4.01 o
   4   7  17       72.84       68.11      9.35 o
   5   7  17        3.88        9.35      5.34 o
   6   7  17       26.07       30.05      7.35 o
   7   7  17        0.76        0.67      4.01 o
 -11   8  17        3.81        2.67      2.36 o
 -10   8  17        2.70        5.01      2.83 o
  -9   8  17       13.41       15.72      3.52 o
  -8   8  17        0.12       -1.34      2.36 o
  -7   8  17       38.77       46.74      6.68 o
  -6   8  17        6.59        7.39      2.16 o
  -5   8  17        1.14       -0.17      1.93 o
  -4   8  17       10.22       12.48      3.04 o
  -3   8  17       41.29       41.29      4.47 o
  -2   8  17        0.04        0.74      2.34 o
  -1   8  17        8.03        8.32      2.32 o
   0   8  17        0.14       -3.34      3.34 o
   1   8  17       80.49      104.17     10.68 o
   2   8  17      426.30      499.47     22.70 o
   3   8  17       11.34       22.04      6.01 o
   4   8  17      406.05      416.00     22.04 o
   5   8  17        1.23        6.68      4.67 o
   6   8  17       90.64       99.49     12.02 o
   7   8  17        4.74        8.01      4.67 o
 -11   9  17        7.68        2.67      3.34 o
 -10   9  17        1.18        0.33      2.83 o
  -9   9  17        3.58        4.90      2.09 o
  -8   9  17       14.62       13.06      3.31 o
  -7   9  17        0.04        0.67      3.34 o
  -6   9  17       37.23       35.64      5.34 o
  -5   9  17       28.49       27.87      3.20 o
  -4   9  17       26.56       21.94      3.52 o
  -3   9  17       16.64       23.94      3.78 o
  -2   9  17        6.14        8.68      2.72 o
  -1   9  17       66.74       80.13      9.35 o
   0   9  17       56.56       56.76      8.01 o
   1   9  17       61.94       74.79      9.35 o
   2   9  17       14.98        9.35      4.67 o
   3   9  17      150.06      164.26     14.02 o
   4   9  17        6.83       16.69      5.34 o
   5   9  17        9.25       14.69      6.01 o
   6   9  17        2.77        8.68      4.67 o
 -10  10  17        5.22        5.22      2.56 o
  -9  10  17        4.23        1.00      2.36 o
  -8  10  17        0.51        0.00      3.34 o
  -7  10  17       39.48       32.05      6.68 o
  -6  10  17        0.31        4.61      4.34 o
  -5  10  17       98.15      110.29      7.55 o
  -4  10  17        0.07        1.11      2.09 o
  -3  10  17        9.43        6.86      3.00 o
  -2  10  17       50.54       46.74      7.35 o
  -1  10  17      207.68      230.37     16.03 o
   0  10  17        7.28        5.34      4.01 o
   1  10  17      105.81      110.18     11.35 o
   2  10  17        0.88        0.00      4.01 o
   3  10  17       33.93       23.37      6.68 o
   4  10  17        7.10        4.01      4.01 o
   5  10  17       21.88       40.06      8.68 o
  -9  11  17       13.69       19.36      6.01 o
  -8  11  17       20.30       10.68      4.67 o
  -7  11  17        0.01       -4.67      4.67 o
  -6  11  17       14.02       11.89      3.52 o
  -5  11  17        2.69        8.35      2.83 o
  -4  11  17        0.00        5.34      4.67 o
  -3  11  17       18.12       14.02      6.01 o
  -2  11  17        4.24        3.34      4.01 o
  -1  11  17      125.78      133.55     12.69 o
   0  11  17       16.02       21.37      6.01 o
   1  11  17       29.16       22.70      6.68 o
   2  11  17       71.67       72.78     10.02 o
   3  11  17       22.75       26.04      7.35 o
   4  11  17       26.71       47.41      9.35 o
  -7  12  17       50.05       62.18     11.02 o
  -6  12  17       36.95       28.71      6.68 o
  -5  12  17       19.18       30.05      6.68 o
  -4  12  17        0.49        0.67      4.01 o
  -3  12  17       33.01       38.06      7.35 o
  -2  12  17        1.38        2.00      4.01 o
  -1  12  17        0.51        4.67      4.67 o
   0  12  17        0.39        0.67      4.01 o
   1  12  17        4.47        5.34      4.67 o
   2  12  17        0.71        9.35      4.67 o
   3  12  17       12.29       23.37      6.68 o
  -5  13  17       53.82       62.77     10.02 o
  -4  13  17       10.45       14.69      5.34 o
  -3  13  17        5.77        7.35      4.01 o
  -2  13  17       15.09       32.72      8.01 o
  -1  13  17        2.96        4.67      4.67 o
   0  13  17       63.04       92.15     12.02 o
   1  13  17        3.91       10.68      5.34 o
 -12   0  18        0.01        3.34      4.67 o
 -10   0  18       90.12       91.48     10.68 o
  -8   0  18      156.31      176.28     13.35 o
  -6   0  18       35.10       41.37      4.47 o
  -4   0  18        4.84        5.01      2.36 o
  -2   0  18      469.61      396.43     10.11 o
   0   0  18        7.11       11.32      2.09 o
   2   0  18      135.02      126.77      7.04 o
   4   0  18       12.11       15.39      3.31 o
   6   0  18      231.13      246.35     13.69 o
   8   0  18       21.55       25.37      6.68 o
 -13   1  18       35.29       40.62      6.01 o
 -12   1  18        1.53        1.58      2.56 o
 -11   1  18        2.94        2.34      4.34 o
 -10   1  18        0.44        2.93      3.04 o
  -9   1  18      144.36      141.56      8.50 o
  -8   1  18       54.59       78.22      6.61 o
  -7   1  18      143.83      142.35      6.65 o
  -6   1  18       57.82       65.86      3.89 o
  -5   1  18      295.85      276.77      7.76 o
  -4   1  18        4.79        7.08      1.87 o
  -3   1  18       49.20       49.40      2.87 o
  -2   1  18        6.39        8.47      1.52 o
  -1   1  18       10.26       11.29      1.85 o
   0   1  18      146.35      148.60      4.75 o
   1   1  18        0.28        4.73      1.72 o
   2   1  18       35.28       41.35      3.76 o
   3   1  18        4.16        6.25      2.03 o
   4   1  18       26.13       24.84      3.81 o
   5   1  18      132.92      123.44      6.42 o
   6   1  18       91.90       89.81      6.85 o
   7   1  18        0.57        0.54      2.71 o
   8   1  18       11.52       11.80      3.52 o
   9   1  18       17.38       18.70      6.01 o
 -13   2  18        2.01        2.34      4.34 o
 -12   2  18        2.61        0.97      2.56 o
 -11   2  18       52.14       57.76      6.14 o
 -10   2  18        1.22        2.56      4.67 o
  -9   2  18       37.06       43.38      5.19 o
  -8   2  18      206.15      207.66      8.02 o
  -7   2  18      124.81      142.21      6.53 o
  -6   2  18        1.73        2.80      1.68 o
  -5   2  18      283.64      272.31      6.18 o
  -4   2  18        1.22        1.37      1.19 o
  -3   2  18        1.39        1.90      1.35 o
  -2   2  18        1.56        2.88      1.40 o
  -1   2  18        0.00        0.22      2.73 o
   0   2  18       59.75       56.93      3.72 o
   1   2  18        2.51        8.77      1.85 o
   2   2  18        0.12        3.56      1.93 o
   3   2  18      290.07      285.06      8.70 o
   4   2  18       23.93       21.60      2.94 o
   5   2  18       13.51       12.79      2.55 o
   6   2  18       17.81       21.72      3.04 o
   7   2  18        0.28       -3.18      5.01 o
   8   2  18       14.42       13.89      3.33 o
 -13   3  18        0.18        0.00      3.34 o
 -12   3  18        2.57        2.72      7.01 o
 -11   3  18        2.56        2.84      5.01 o
 -10   3  18       32.58       42.33      5.19 o
  -9   3  18        1.14        2.55      2.56 o
  -8   3  18        7.56       10.16      2.50 o
  -7   3  18       25.29       26.87      3.04 o
  -6   3  18       12.46        9.61      1.63 o
  -5   3  18        5.66        8.28      1.45 o
  -4   3  18        0.14        1.63      1.45 o
  -3   3  18        1.11        3.80      1.52 o
  -2   3  18        2.41        2.73      1.44 o
  -1   3  18       33.37       39.70      3.83 o
   0   3  18        2.72        3.47      2.22 o
   1   3  18       18.78       16.09      2.72 o
   2   3  18       78.40       70.14      4.10 o
   3   3  18      123.74      114.62      6.19 o
   4   3  18       18.41       21.18      2.81 o
   5   3  18        0.90        0.51      1.85 o
   6   3  18       10.11       15.43      4.01 o
   7   3  18        0.83        0.00      2.36 o
   8   3  18        0.19        3.73      2.72 o
 -12   4  18        4.08        6.01      2.16 o
 -11   4  18       25.60       25.37      3.68 o
 -10   4  18        8.04       12.91      3.52 o
  -9   4  18       19.13       21.45      4.25 o
  -8   4  18        5.73        4.53      2.09 o
  -7   4  18       26.60       24.62      2.36 o
  -6   4  18       26.46       29.82      2.61 o
  -5   4  18       13.79       14.84      2.16 o
  -4   4  18        0.02        1.43      1.33 o
  -3   4  18        2.01        3.04      1.44 o
  -2   4  18       23.48       22.35      2.92 o
  -1   4  18        3.31        0.23      1.44 o
   0   4  18        1.00        0.00      1.89 o
   1   4  18        1.26        1.34      3.34 o
   2   4  18       16.85       19.94      3.52 o
   3   4  18       51.96       44.29      4.67 o
   4   4  18       72.66       65.65      6.01 o
   5   4  18      173.24      169.58      9.20 o
   6   4  18        4.63        1.34      3.34 o
   7   4  18       50.08       45.41      8.01 o
   8   4  18        0.24       -4.01      4.67 o
 -12   5  18        2.92        4.01      4.01 o
 -11   5  18        3.45        4.01      5.34 o
 -10   5  18      100.65      103.82     13.69 o
  -9   5  18      151.42      161.63      9.41 o
  -8   5  18      120.98      121.94      5.98 o
  -7   5  18       10.48       14.32      2.50 o
  -6   5  18        7.04        8.25      1.94 o
  -5   5  18       36.08       34.21      3.20 o
  -4   5  18        0.03        1.78      1.54 o
  -3   5  18        0.08        2.78      1.30 o
  -2   5  18      407.89      421.11     10.61 o
  -1   5  18        7.18       13.57      2.42 o
   0   5  18       44.45       44.26      4.47 o
   1   5  18       24.60       24.06      3.78 o
   2   5  18       34.82       43.44      4.72 o
   3   5  18        3.61        1.41      2.34 o
   4   5  18        0.18        2.67      2.36 o
   5   5  18        2.68        8.68      4.01 o
   6   5  18       28.52       32.05      6.68 o
   7   5  18        6.22        9.35      4.67 o
 -12   6  18       55.46       89.48     12.02 o
 -11   6  18       16.89       34.05      7.35 o
 -10   6  18        2.22        0.00      4.01 o
  -9   6  18        1.92        4.55      5.01 o
  -8   6  18        0.50       -0.93      2.22 o
  -7   6  18       17.15       17.98      2.71 o
  -6   6  18        1.36        4.04      2.11 o
  -5   6  18      187.29      186.70      7.27 o
  -4   6  18        0.01        0.45      1.54 o
  -3   6  18       17.49       17.08      3.04 o
  -2   6  18        2.16        3.04      2.67 o
  -1   6  18      141.01      137.39      6.14 o
   0   6  18        8.64       12.04      3.04 o
   1   6  18        7.59        9.35      2.56 o
   2   6  18      152.63      151.05      8.50 o
   3   6  18        5.74        4.01      3.67 o
   4   6  18       45.10       50.77      5.13 o
   5   6  18       59.12       55.42      8.68 o
   6   6  18       39.89       43.40      8.01 o
   7   6  18        1.21       -1.34      4.01 o
 -11   7  18        5.80        8.68      5.34 o
 -10   7  18       43.90       47.41      8.68 o
  -9   7  18        0.24        4.81      2.67 o
  -8   7  18        3.83        1.88      2.56 o
  -7   7  18        0.26        0.61      2.56 o
  -6   7  18       10.57       13.84      2.25 o
  -5   7  18        2.14        0.10      2.07 o
  -4   7  18      136.16      127.15      7.31 o
  -3   7  18        4.17        7.16      2.56 o
  -2   7  18        3.74        5.12      2.09 o
  -1   7  18       86.88       83.16      5.89 o
   0   7  18       71.61       66.11      8.01 o
   1   7  18        0.13       -0.67      3.34 o
   2   7  18       15.59       15.36      4.67 o
   3   7  18       24.32       20.03      5.34 o
   4   7  18       43.55       48.08      8.01 o
   5   7  18       95.61       93.48     11.35 o
   6   7  18        0.11       10.02      5.34 o
   7   7  18        4.29       19.36      6.01 o
 -11   8  18        0.65        9.35      5.34 o
 -10   8  18        0.01        3.23      2.72 o
  -9   8  18       11.59        9.09      4.01 o
  -8   8  18        0.43        3.34      2.67 o
  -7   8  18        1.23       -1.00      2.36 o
  -6   8  18        1.67       -0.38      1.85 o
  -5   8  18        0.19        0.76      1.64 o
  -4   8  18        3.77        1.34      1.89 o
  -3   8  18       53.82       58.83      5.19 o
  -2   8  18        0.40        1.34      1.89 o
  -1   8  18       30.57       33.48      3.99 o
   0   8  18       11.90       17.36      5.34 o
   1   8  18       64.87       69.45      8.68 o
   2   8  18        4.29       18.03      6.01 o
   3   8  18        3.31       14.69      5.34 o
   4   8  18        0.07        9.35      4.67 o
   5   8  18       45.13       50.08      8.68 o
   6   8  18       44.90       48.75      8.68 o
 -10   9  18        8.84       11.92      3.21 o
  -9   9  18       28.67       30.05      6.68 o
  -8   9  18        0.65       -2.67      3.34 o
  -7   9  18       33.60       32.09      5.68 o
  -6   9  18        1.44       -1.21      2.56 o
  -5   9  18       78.78       77.42      5.13 o
  -4   9  18       21.94       17.36      3.31 o
  -3   9  18       23.88       28.15      4.01 o
  -2   9  18       18.50       21.63      3.52 o
  -1   9  18        0.30        3.34      3.34 o
   0   9  18      295.05      302.49     18.03 o
   1   9  18       24.27       30.05      6.68 o
   2   9  18        1.73        1.34      3.34 o
   3   9  18        1.20        4.67      4.67 o
   4   9  18       12.17        5.34      4.01 o
   5   9  18       27.72       25.37      6.68 o
 -10  10  18        6.33        6.68      4.01 o
  -9  10  18       15.04       23.37      6.01 o
  -8  10  18        9.22        5.34      2.36 o
  -7  10  18       11.09       11.35      3.31 o
  -6  10  18        6.04        5.96      3.04 o
  -5  10  18        2.26       -0.93      2.22 o
  -4  10  18        0.10        0.67      4.34 o
  -3  10  18       11.53       14.69      5.34 o
  -2  10  18       37.63       48.08      8.01 o
  -1  10  18       30.46       44.74      7.35 o
   0  10  18       10.63       16.69      5.34 o
   1  10  18       58.02       61.43      9.35 o
   2  10  18       18.48       22.70      6.68 o
   3  10  18        4.51        4.01      4.01 o
   4  10  18       58.72       51.42      9.35 o
  -8  11  18        0.00       -0.22      6.68 o
  -7  11  18       16.83        9.04      8.35 o
  -6  11  18        3.04        6.37      3.04 o
  -5  11  18        8.57        6.23      3.34 o
  -4  11  18        1.33        0.67      4.01 o
  -3  11  18        3.84        7.35      4.01 o
  -2  11  18        0.14        2.67      4.01 o
  -1  11  18        0.16        0.67      4.01 o
   0  11  18       25.23       24.71      6.68 o
   1  11  18        0.10        7.35      4.67 o
   2  11  18        0.14        4.01      4.01 o
   3  11  18        1.25        3.34      4.01 o
  -7  12  18       51.38       51.47      5.89 o
  -6  12  18       12.32       14.69      5.34 o
  -5  12  18      162.73      178.96     15.36 o
  -4  12  18        1.59       15.36      6.01 o
  -3  12  18        0.33       -1.34      4.01 o
  -2  12  18       48.10       45.41      8.01 o
  -1  12  18        4.57        3.34      4.67 o
   0  12  18       73.94       81.46     10.68 o
   1  12  18        1.08        3.34      4.01 o
   2  12  18       95.89       95.49     12.02 o
  -4  13  18       73.32       90.81     11.35 o
  -3  13  18        2.21       -5.34      5.34 o
  -2  13  18        4.85       14.02      6.01 o
  -1  13  18       23.39       26.04      7.35 o
 -13   0  19        3.72        6.01      4.01 o
 -11   0  19        1.48        5.34      4.67 o
  -9   0  19        3.65        5.34      4.01 o
  -7   0  19      159.65      154.11      8.46 o
  -5   0  19      160.76      162.68      8.50 o
  -3   0  19       49.05       51.26      4.72 o
  -1   0  19      346.41      332.31     16.03 o
   1   0  19      137.51      136.05      6.90 o
   3   0  19      387.99      359.81     16.03 o
   5   0  19       87.54       94.52      7.08 o
   7   0  19      329.01      307.48     30.38 o
 -13   1  19       25.70       36.06      5.19 o
 -12   1  19       27.00       33.49      5.13 o
 -11   1  19        5.02        5.34      3.21 o
 -10   1  19        6.92        8.68      4.34 o
  -9   1  19       39.06       52.01      5.89 o
  -8   1  19       31.33       38.38      3.71 o
  -7   1  19       46.76       43.14      3.86 o
  -6   1  19        0.00        2.74      1.57 o
  -5   1  19       84.78       78.08      4.23 o
  -4   1  19       12.33       11.07      1.96 o
  -3   1  19       47.83       40.29      3.47 o
  -2   1  19       79.50       74.82      4.03 o
  -1   1  19       54.95       53.27      3.72 o
   0   1  19       44.62       40.86      3.40 o
   1   1  19      217.01      221.85      6.40 o
   2   1  19      235.47      236.95      7.90 o
   3   1  19      125.51      133.67      5.39 o
   4   1  19       77.82       77.36      4.42 o
   5   1  19      162.18      154.92      6.25 o
   6   1  19        0.07        1.37      1.47 o
   7   1  19        0.54       -1.85      1.85 o
   8   1  19       13.87       12.02      5.01 o
 -13   2  19        2.17       -2.67      4.01 o
 -12   2  19        1.00        2.62      8.35 o
 -11   2  19       91.58       94.83      8.03 o
 -10   2  19       16.51       20.77      4.17 o
  -9   2  19       86.95       87.60      7.08 o
  -8   2  19       42.91       38.65      3.90 o
  -7   2  19      201.68      208.52      8.18 o
  -6   2  19      317.73      320.61      8.75 o
  -5   2  19       33.24       35.62      3.08 o
  -4   2  19       94.82       86.69      5.01 o
  -3   2  19      211.16      207.35      6.00 o
  -2   2  19        8.76        9.38      1.64 o
  -1   2  19       14.07       18.99      2.42 o
   0   2  19       37.28       42.30      3.54 o
   1   2  19      281.57      280.32     10.43 o
   2   2  19      217.28      213.33      7.24 o
   3   2  19      210.75      201.82      8.30 o
   4   2  19      101.18      106.67      6.97 o
   5   2  19        2.47       -0.34      2.12 o
   6   2  19        0.77        1.43      1.94 o
   7   2  19        3.19        0.00      2.83 o
   8   2  19       31.87       40.89      5.41 o
 -12   3  19       66.21       71.30      7.04 o
 -11   3  19        0.67        5.79      3.52 o
 -10   3  19      139.38      146.76      9.41 o
  -9   3  19        9.69       15.48      3.69 o
  -8   3  19        7.81        9.29      2.35 o
  -7   3  19       56.60       60.00      4.49 o
  -6   3  19        1.24        3.97      2.03 o
  -5   3  19      279.64      286.46      7.38 o
  -4   3  19      152.19      127.95      4.88 o
  -3   3  19        1.35        3.77      1.16 o
  -2   3  19       71.35       65.44      3.72 o
  -1   3  19       46.55       49.03      3.71 o
   0   3  19        3.15        4.45      1.79 o
   1   3  19        2.15        0.67      1.89 o
   2   3  19       14.87       18.91      3.31 o
   3   3  19       46.81       47.14      5.19 o
   4   3  19       13.45       13.01      2.25 o
   5   3  19       11.84       11.71      3.04 o
   6   3  19        2.33       -3.34      3.34 o
   7   3  19       26.30       27.32      4.47 o
   8   3  19        0.37        4.01      4.01 o
 -12   4  19        1.24       -2.83      3.67 o
 -11   4  19       36.01       41.68      5.68 o
 -10   4  19       66.73       68.09      6.56 o
  -9   4  19       20.21       21.85      4.47 o
  -8   4  19      124.14      126.12      6.46 o
  -7   4  19      151.40      141.89      6.63 o
  -6   4  19        2.57        2.59      1.71 o
  -5   4  19       67.75       64.91      4.10 o
  -4   4  19        2.67        1.00      1.34 o
  -3   4  19      148.76      134.70      5.29 o
  -2   4  19       13.89       15.81      2.15 o
  -1   4  19       41.18       35.74      3.99 o
   0   4  19        0.30        7.01      3.00 o
   1   4  19        1.56        0.27      3.67 o
   2   4  19       30.26       30.28      3.99 o
   3   4  19       67.39       68.01      5.89 o
   4   4  19       52.89       52.99      5.41 o
   5   4  19       24.55       27.76      4.01 o
   6   4  19        8.83       14.02      5.34 o
   7   4  19        8.24       12.69      5.34 o
 -12   5  19       15.50       18.03      6.68 o
 -11   5  19        1.98       10.97      5.01 o
 -10   5  19       12.84       13.35      3.78 o
  -9   5  19      126.45      131.66     10.68 o
  -8   5  19      150.11      146.98      8.93 o
  -7   5  19        1.30        6.40      1.90 o
  -6   5  19        5.17        6.66      1.85 o
  -5   5  19        1.79        4.54      1.37 o
  -4   5  19       41.89       41.34      3.47 o
  -3   5  19        6.55        6.90      1.75 o
  -2   5  19       74.74       85.99      4.93 o
  -1   5  19        1.67        4.55      5.01 o
   0   5  19       54.43       53.83      5.19 o
   1   5  19      135.17      149.93      8.25 o
   2   5  19        0.03       -2.36      2.36 o
   3   5  19       55.63       54.65      5.41 o
   4   5  19        4.81        1.67      3.00 o
   5   5  19      111.98      107.51     12.02 o
   6   5  19        8.32        4.01      3.34 o
   7   5  19       44.35       46.07      8.68 o
 -11   6  19       45.86       40.06      8.68 o
 -10   6  19        5.17       12.69      6.01 o
  -9   6  19        0.48       -2.00      4.67 o
  -8   6  19       32.96       31.58      4.04 o
  -7   6  19        0.46        2.75      2.19 o
  -6   6  19        5.04        7.78      2.03 o
  -5   6  19      188.34      193.53      7.53 o
  -4   6  19        9.17        7.89      2.16 o
  -3   6  19       84.94       87.43      5.89 o
  -2   6  19       72.95       68.32      5.41 o
  -1   6  19       45.09       45.11      4.94 o
   0   6  19      161.08      153.77      8.46 o
   1   6  19       64.57       56.38      5.41 o
   2   6  19       74.10       71.14      5.89 o
   3   6  19       10.45       10.02      2.83 o
   4   6  19        2.54        2.34      2.36 o
   5   6  19       22.57       32.72      7.35 o
   6   6  19        1.90       -2.67      4.01 o
   7   6  19        9.18       20.70      6.01 o
 -10   7  19       45.87       47.41      8.68 o
  -9   7  19       14.26       15.36      5.34 o
  -8   7  19       36.89       43.02      5.13 o
  -7   7  19        0.09        4.98      5.01 o
  -6   7  19       14.74       16.05      2.64 o
  -5   7  19        6.56        7.03      2.03 o
  -4   7  19       13.26       15.74      2.55 o
  -3   7  19        0.27        2.00      1.89 o
  -2   7  19       20.29       18.05      3.31 o
  -1   7  19       30.48       32.05      6.01 o
   0   7  19       55.35       58.76      8.01 o
   1   7  19       37.29       33.39      6.01 o
   2   7  19      100.41      106.84     10.68 o
   3   7  19        0.56       -2.67      3.34 o
   4   7  19       18.61       26.04      6.68 o
   5   7  19        1.28        9.35      5.34 o
   6   7  19        6.29        9.35      5.34 o
 -10   8  19       17.76       22.70      6.68 o
  -9   8  19        7.32        8.11      4.01 o
  -8   8  19        0.72        3.04      2.56 o
  -7   8  19       13.54        9.50      3.67 o
  -6   8  19       41.82       43.70      4.02 o
  -5   8  19      120.61      124.74      7.84 o
  -4   8  19        0.05        2.27      2.22 o
  -3   8  19      174.74      184.85      9.20 o
  -2   8  19       43.37       49.72      4.94 o
  -1   8  19        0.52       -3.34      3.34 o
   0   8  19      443.18      455.40     22.04 o
   1   8  19       91.32       81.46     10.02 o
   2   8  19      579.61      606.31     26.71 o
   3   8  19       27.56       22.70      6.01 o
   4   8  19        2.21       -2.00      4.67 o
   5   8  19       16.69       19.36      6.68 o
 -10   9  19        4.41        2.67      4.67 o
  -9   9  19        1.19        1.34      3.34 o
  -8   9  19       24.14       23.37      4.17 o
  -7   9  19        1.65        1.67      2.36 o
  -6   9  19        9.46       11.02      3.31 o
  -5   9  19       14.16       15.19      2.55 o
  -4   9  19        1.19        4.38      2.09 o
  -3   9  19       71.46       78.35      6.36 o
  -2   9  19       30.47       36.73      6.68 o
  -1   9  19      106.76      121.53     11.35 o
   0   9  19        0.19       -2.00      4.67 o
   1   9  19      194.45      203.66     15.36 o
   2   9  19       19.94       16.69      5.34 o
   3   9  19       49.23       52.75      8.68 o
   4   9  19        5.16       10.68      5.34 o
   5   9  19        8.86        6.68      4.67 o
  -9  10  19        3.84        2.00      6.68 o
  -8  10  19       15.60       22.78      4.72 o
  -7  10  19       49.00       52.41      6.68 o
  -6  10  19        2.07        4.34      3.67 o
  -5  10  19        0.26       -2.83      2.83 o
  -4  10  19        3.57        6.68      2.56 o
  -3  10  19       14.73       22.04      6.01 o
  -2  10  19        2.38       -2.67      3.34 o
  -1  10  19        2.43       -3.34      4.67 o
   0  10  19        4.84       11.35      5.34 o
   1  10  19        4.14        9.35      5.34 o
   2  10  19        4.14        3.34      4.01 o
   3  10  19        0.09        8.01      4.67 o
   4  10  19        5.93        6.68      4.01 o
  -8  11  19        0.84       -1.00      3.31 o
  -7  11  19       25.17       31.08      5.19 o
  -6  11  19        8.61        4.56      4.67 o
  -5  11  19       52.49       50.75      8.01 o
  -4  11  19        0.65       15.36      6.01 o
  -3  11  19        8.98        6.68      4.01 o
  -2  11  19        0.23        4.01      3.34 o
  -1  11  19       41.80       38.73      8.01 o
   0  11  19       22.42       24.71      6.68 o
   1  11  19       73.32       82.13     10.68 o
   2  11  19        0.13        8.01      5.34 o
  -6  12  19       64.68       82.80     10.68 o
  -5  12  19       84.84       96.82     11.35 o
  -4  12  19       30.94       32.05      7.35 o
  -3  12  19       53.96       50.75      8.68 o
  -2  12  19        0.06        1.34      4.01 o
  -1  12  19        1.03        0.67      3.34 o
   0  12  19        1.89        4.01      4.67 o
   1  12  19        0.13       12.02      4.67 o
 -12   0  20        6.13       -1.34      4.01 o
 -10   0  20      150.57      159.59     14.02 o
  -8   0  20      259.09      274.44     17.36 o
  -6   0  20      106.22      105.29      8.35 o
  -4   0  20      318.67      272.03     25.37 o
  -2   0  20       23.70       23.37      5.34 o
   0   0  20      382.98      344.56     18.70 o
   2   0  20        0.45        0.33      2.34 o
   4   0  20      372.50      374.53     29.05 o
   6   0  20        3.18        3.70      6.01 o
   8   0  20        0.07       -2.00      4.01 o
 -12   1  20        0.00        4.67      3.21 o
 -11   1  20       77.23       65.17      9.68 o
 -10   1  20        0.90        6.68      3.34 o
  -9   1  20      159.11      175.43     10.39 o
  -8   1  20        0.15        8.15      2.55 o
  -7   1  20      122.20      115.16      5.39 o
  -6   1  20        2.20        5.26      1.96 o
  -5   1  20       63.87       67.04      4.08 o
  -4   1  20       36.56       34.06      3.08 o
  -3   1  20        6.74        7.93      2.03 o
  -2   1  20        5.46        2.34      2.36 o
  -1   1  20        0.00        2.34      2.83 o
   0   1  20       25.44       33.99      3.23 o
   1   1  20       45.75       46.42      3.82 o
   2   1  20        0.00        4.74      1.52 o
   3   1  20       98.15       92.65      4.73 o
   4   1  20       48.90       45.24      3.41 o
   5   1  20        7.11        5.70      1.78 o
   6   1  20       54.24       43.90      3.67 o
   7   1  20       24.97       31.03      3.93 o
   8   1  20        6.50        4.01      4.67 o
 -12   2  20        5.64        6.39      3.21 o
 -11   2  20       18.77       23.33      4.94 o
 -10   2  20       82.41       78.72      7.31 o
  -9   2  20       32.81       38.74      5.19 o
  -8   2  20       66.98       71.98      5.10 o
  -7   2  20       49.31       51.83      4.32 o
  -6   2  20       14.45       14.84      2.30 o
  -5   2  20       10.41       13.06      2.30 o
  -4   2  20        8.58        8.86      2.25 o
  -3   2  20        6.02        7.18      2.25 o
  -2   2  20        2.38        3.04      1.53 o
  -1   2  20        0.14        2.23      1.54 o
   0   2  20        0.35        2.34      1.71 o
   1   2  20      102.62      103.71      5.70 o
   2   2  20        4.52        4.96      2.11 o
   3   2  20       51.21       44.69      4.94 o
   4   2  20       37.42       30.11      4.01 o
   5   2  20       16.77       13.48      2.70 o
   6   2  20        5.66        0.55      2.86 o
   7   2  20        1.30        2.89      2.62 o
 -12   3  20       92.70      100.84      9.35 o
 -11   3  20        5.69       13.71      3.99 o
 -10   3  20        0.00        8.89      3.04 o
  -9   3  20        8.93        9.66      3.52 o
  -8   3  20        3.60        2.67      1.94 o
  -7   3  20        5.31        6.80      2.35 o
  -6   3  20        0.00        0.05      1.64 o
  -5   3  20        5.78        8.13      3.28 o
  -4   3  20       23.71       27.32      3.20 o
  -3   3  20        0.55        2.62      1.30 o
  -2   3  20       13.90       13.48      2.03 o
  -1   3  20        1.40        2.78      1.85 o
   0   3  20        6.63        8.10      2.16 o
   1   3  20        1.66        0.76      1.60 o
   2   3  20       16.27       15.95      4.67 o
   3   3  20       74.95       71.76      5.89 o
   4   3  20       18.94       21.62      5.01 o
   5   3  20       49.70       44.47      5.68 o
   6   3  20        1.48       -4.01      4.01 o
   7   3  20       15.73       16.03      5.34 o
 -12   4  20        0.22        0.28      2.72 o
 -11   4  20       22.10       37.93      5.68 o
 -10   4  20        0.26        1.24      5.34 o
  -9   4  20       74.55       80.49      7.04 o
  -8   4  20       14.48       24.10      3.23 o
  -7   4  20        3.28        4.85      1.90 o
  -6   4  20      117.15      108.99      7.51 o
  -5   4  20       72.27       71.01      5.89 o
  -4   4  20        6.93        4.65      1.43 o
  -3   4  20       10.33       16.62      3.28 o
  -2   4  20        0.00        1.40      1.44 o
  -1   4  20        8.45        7.16      2.56 o
   0   4  20        0.03        3.74      2.22 o
   1   4  20      132.99      133.99      7.69 o
   2   4  20       14.45       16.69      3.31 o
   3   4  20      193.07      184.53      9.67 o
   4   4  20       13.86       12.19      4.34 o
   5   4  20       36.03       30.72      6.68 o
   6   4  20       48.19       56.09      8.68 o
   7   4  20        7.66       -4.67      4.67 o
 -11   5  20       39.37       43.01      5.43 o
 -10   5  20       21.60       24.24      4.32 o
  -9   5  20       28.22       27.93      4.65 o
  -8   5  20       45.34       38.06      7.35 o
  -7   5  20       19.03       22.67      3.83 o
  -6   5  20       13.12        8.98      2.56 o
  -5   5  20       10.70        8.01      1.93 o
  -4   5  20       81.27       88.39      7.77 o
  -3   5  20       35.76       44.79      3.25 o
  -2   5  20       59.78       53.44      4.87 o
  -1   5  20       12.01       14.45      3.04 o
   0   5  20      214.34      209.91      9.88 o
   1   5  20        0.51        1.48      2.09 o
   2   5  20       29.66       31.28      3.99 o
   3   5  20        2.08        4.67      2.36 o
   4   5  20        1.20        1.63      2.67 o
   5   5  20       17.99       22.04      6.01 o
   6   5  20       44.75       38.73      8.01 o
 -11   6  20        9.41       18.03      6.68 o
 -10   6  20        2.70        6.01      4.67 o
  -9   6  20        1.96        2.00      4.01 o
  -8   6  20       18.20       27.38      6.68 o
  -7   6  20       59.08       57.38      6.01 o
  -6   6  20        5.78       10.05      3.45 o
  -5   6  20       10.13       16.14      2.70 o
  -4   6  20       39.08       40.93      3.59 o
  -3   6  20        3.02        7.05      2.75 o
  -2   6  20        1.16        1.67      1.89 o
  -1   6  20        0.34        4.25      2.56 o
   0   6  20       90.54      101.78      7.31 o
   1   6  20        0.45        2.00      3.34 o
   2   6  20        8.11        5.58      2.56 o
   3   6  20       30.77       30.86      5.68 o
   4   6  20        4.70        8.01      4.67 o
   5   6  20       13.02       11.35      4.67 o
   6   6  20       39.73       46.07      8.68 o
 -10   7  20       36.30       27.38      7.35 o
  -9   7  20        0.81        6.01      4.67 o
  -8   7  20        0.30        4.67      4.67 o
  -7   7  20        1.06        5.79      4.67 o
  -6   7  20       58.21       63.77      4.74 o
  -5   7  20        1.95        4.51      1.90 o
  -4   7  20       16.16       16.33      2.64 o
  -3   7  20       19.07       20.33      5.01 o
  -2   7  20       26.46       31.15      4.34 o
  -1   7  20       41.91       51.42      7.35 o
   0   7  20        0.97        4.67      4.01 o
   1   7  20        1.79        6.01      4.01 o
   2   7  20       11.46       12.69      4.67 o
   3   7  20      485.94      494.80     24.04 o
   4   7  20        0.92       14.02      6.01 o
   5   7  20       62.41       66.11     10.02 o
 -10   8  20        7.39        3.34      4.67 o
  -9   8  20        0.13       -2.67      4.01 o
  -8   8  20       14.25       15.95      5.68 o
  -7   8  20        0.48        0.96      2.09 o
  -6   8  20        6.84        9.03      2.16 o
  -5   8  20       10.08        5.11      2.03 o
  -4   8  20        0.81        4.17      2.16 o
  -3   8  20        1.36        3.67      2.36 o
  -2   8  20       39.23       38.02      4.65 o
  -1   8  20        6.78        3.34      3.34 o
   0   8  20       25.45       24.71      6.01 o
   1   8  20        0.78        1.34      3.34 o
   2   8  20        5.10        6.68      4.67 o
   3   8  20       12.99       18.03      6.01 o
   4   8  20       76.00       65.44      9.35 o
   5   8  20        3.01        7.35      4.01 o
  -9   9  20       36.58       39.40      8.01 o
  -8   9  20        4.26       11.48      3.69 o
  -7   9  20       23.96       22.97      4.34 o
  -6   9  20        0.45        1.00      2.36 o
  -5   9  20       15.72       15.32      2.55 o
  -4   9  20        0.73        0.21      1.77 o
  -3   9  20        1.31        6.42      3.04 o
  -2   9  20       78.37       67.44      8.68 o
  -1   9  20        6.90       14.69      4.67 o
   0   9  20        3.46       -2.00      4.01 o
   1   9  20        9.58       22.70      6.68 o
   2   9  20        0.53        4.67      4.67 o
   3   9  20        0.11        4.67      4.67 o
   4   9  20        3.49        2.67      4.67 o
  -8  10  20       69.83       75.57     14.02 o
  -7  10  20       11.05        7.96      3.04 o
  -6  10  20       25.46       27.39      4.25 o
  -5  10  20       34.36       28.98      4.47 o
  -4  10  20       51.10       53.42      8.68 o
  -3  10  20       90.31       92.15     10.68 o
  -2  10  20        4.47        9.35      4.01 o
  -1  10  20       14.32       16.03      4.67 o
   0  10  20        0.00       -4.01      4.01 o
   1  10  20        1.71       -4.01      4.01 o
   2  10  20        2.91       13.35      5.34 o
   3  10  20        0.05        0.67      3.34 o
  -7  11  20       24.61       23.82      4.25 o
  -6  11  20        1.85        2.57      3.04 o
  -5  11  20        0.04       -0.67      3.34 o
  -4  11  20       64.41       52.08      8.68 o
  -3  11  20       35.96       34.05      6.68 o
  -2  11  20        5.66       -2.67      3.34 o
  -1  11  20        0.09        2.67      4.01 o
   0  11  20        1.23        6.68      5.34 o
   1  11  20        4.26        4.01      4.01 o
  -5  12  20        2.72        5.34      4.67 o
  -4  12  20      102.99      112.18     12.02 o
  -3  12  20        1.50       -1.34      4.01 o
  -2  12  20        9.25       -0.67      4.01 o
  -1  12  20        5.82        4.67      3.34 o
 -11   0  21       44.07       42.07      8.01 o
  -9   0  21      275.41      288.47     18.70 o
  -7   0  21      284.44      300.77     12.72 o
  -5   0  21       32.41       30.18      4.25 o
  -3   0  21      156.90      148.24     12.69 o
  -1   0  21        0.40       -2.67      2.67 o
   1   0  21        0.59        1.34      2.67 o
   3   0  21       72.48       81.57      6.36 o
   5   0  21      369.58      372.39     27.38 o
   7   0  21       21.40       14.02      5.34 o
 -12   1  21        0.19        3.07      9.01 o
 -11   1  21        1.45        6.22      6.01 o
 -10   1  21        0.17        9.44      3.52 o
  -9   1  21        8.09        7.01      3.31 o
  -8   1  21        0.36        5.18      2.31 o
  -7   1  21       53.63       61.97      4.23 o
  -6   1  21        8.62        8.57      2.07 o
  -5   1  21        0.12        3.02      1.74 o
  -4   1  21        0.26       -1.03      1.77 o
  -3   1  21       35.06       34.29      4.47 o
  -2   1  21       13.17       13.35      3.78 o
  -1   1  21       39.19       44.33      4.94 o
   0   1  21      101.74      110.08      7.78 o
   1   1  21        6.14        7.41      2.56 o
   2   1  21      105.49      118.94      8.05 o
   3   1  21        3.35        1.71      2.09 o
   4   1  21        1.59        0.22      1.93 o
   5   1  21       30.12       26.31      3.47 o
   6   1  21       33.86       30.38      3.71 o
   7   1  21      118.05      104.84     12.02 o
 -12   2  21       15.81       18.14      6.01 o
 -11   2  21       25.02       25.95      8.68 o
 -10   2  21        2.41        2.67      3.21 o
  -9   2  21       11.09       14.38      3.99 o
  -8   2  21       39.65       35.80      3.93 o
  -7   2  21        2.47        3.24      1.94 o
  -6   2  21       52.33       64.49      4.25 o
  -5   2  21        6.95       11.96      2.64 o
  -4   2  21       99.83      102.43      5.90 o
  -3   2  21        0.00        0.19      1.93 o
  -2   2  21       51.74       50.91      5.19 o
  -1   2  21       12.06       15.26      4.01 o
   0   2  21        6.03        8.01      2.16 o
   1   2  21       11.17       10.99      2.55 o
   2   2  21        0.89        3.56      1.85 o
   3   2  21       13.09       15.88      2.94 o
   4   2  21        3.08        0.14      1.64 o
   5   2  21        2.30        8.08      2.42 o
   6   2  21       19.36       25.95      8.68 o
   7   2  21        1.42       -0.06      2.56 o
 -12   3  21       16.28       18.03      6.01 o
 -11   3  21       70.80       72.72      7.31 o
 -10   3  21       23.49       27.31      4.47 o
  -9   3  21        5.08        9.68      3.31 o
  -8   3  21       61.73       60.05      4.89 o
  -7   3  21      258.72      268.61      9.72 o
  -6   3  21        6.37        3.85      3.04 o
  -5   3  21       22.03       19.14      2.81 o
  -4   3  21        0.18        1.46      1.85 o
  -3   3  21      174.51      164.57      7.32 o
  -2   3  21       36.98       40.09      3.54 o
  -1   3  21        8.48       11.11      2.25 o
   0   3  21       46.60       42.90      3.70 o
   1   3  21        0.20        0.63      1.90 o
   2   3  21       22.13       23.85      3.78 o
   3   3  21        0.03        1.46      5.68 o
   4   3  21        0.70        4.06      2.72 o
   5   3  21        2.20        4.01      2.22 o
   6   3  21       11.13       18.03      5.34 o
   7   3  21        1.89       -1.00      9.35 o
 -11   4  21       35.19       35.09      5.19 o
 -10   4  21       60.44       67.87     12.69 o
  -9   4  21       34.85       28.52      4.47 o
  -8   4  21      126.54      144.97      7.06 o
  -7   4  21        0.01        1.60      2.22 o
  -6   4  21       28.94       28.78      4.25 o
  -5   4  21       35.09       34.43      8.35 o
  -4   4  21       52.53       48.92      4.21 o
  -3   4  21        6.24        8.99      1.87 o
  -2   4  21        0.95        2.77      1.77 o
  -1   4  21      106.46      102.28      5.70 o
   0   4  21      202.80      197.75      9.60 o
   1   4  21        0.01       -1.89      1.89 o
   2   4  21       79.87       84.10      6.61 o
   3   4  21        0.00        2.28      4.34 o
   4   4  21       25.45       20.73      3.99 o
   5   4  21       61.72       66.77      9.35 o
   6   4  21        0.12        4.67      4.01 o
 -11   5  21       23.89       26.05      4.67 o
 -10   5  21       91.86      108.25      8.46 o
  -9   5  21       14.14       22.70      6.68 o
  -8   5  21       37.91       34.72      7.35 o
  -7   5  21        0.32        5.62      2.72 o
  -6   5  21        1.65        1.87      2.22 o
  -5   5  21        0.08       -1.56      2.09 o
  -4   5  21        0.69        2.78      1.85 o
  -3   5  21       50.44       47.49      3.51 o
  -2   5  21       88.58       92.09      4.73 o
  -1   5  21      276.25      287.89     11.50 o
   0   5  21        0.36        1.34      2.36 o
   1   5  21      103.61       99.63      7.04 o
   2   5  21        0.08        0.33      2.36 o
   3   5  21      159.24      150.83      9.20 o
   4   5  21        1.58        7.35      3.04 o
   5   5  21       87.40       75.46     10.02 o
   6   5  21       25.44       20.70      6.68 o
 -10   6  21        0.85        4.01      4.67 o
  -9   6  21        0.38        5.34      4.67 o
  -8   6  21        2.48       -0.67      4.01 o
  -7   6  21        1.82        2.80      2.22 o
  -6   6  21        0.75        0.15      2.09 o
  -5   6  21        0.29        3.34      2.03 o
  -4   6  21        8.76       10.11      2.35 o
  -3   6  21       48.31       52.73      4.21 o
  -2   6  21        8.64       11.35      2.83 o
  -1   6  21      153.12      145.82      8.46 o
   0   6  21        4.49        5.01      2.83 o
   1   6  21       27.73       23.04      3.78 o
   2   6  21       26.65       27.36      4.47 o
   3   6  21        5.14        6.84      5.01 o
   4   6  21       42.70       48.08      8.01 o
   5   6  21       86.81       78.13     10.02 o
 -10   7  21       12.34        7.35      4.01 o
  -9   7  21        0.15        4.01      4.01 o
  -8   7  21       13.75       16.69      6.01 o
  -7   7  21        0.69       -2.00      4.01 o
  -6   7  21        2.97        8.42      2.58 o
  -5   7  21        0.42        0.30      2.09 o
  -4   7  21       12.69        8.56      2.16 o
  -3   7  21       28.41       22.50      2.94 o
  -2   7  21        0.63        1.26      2.34 o
  -1   7  21        0.22        2.67      3.34 o
   0   7  21       78.48       81.46      9.35 o
   1   7  21        2.78        0.00      3.34 o
   2   7  21       18.84       16.03      4.67 o
   3   7  21       27.52       28.05      6.68 o
   4   7  21       28.01       30.05      7.35 o
   5   7  21       51.52       47.41      8.68 o
  -9   8  21        0.14       -3.34      4.67 o
  -8   8  21        1.10        2.67      4.01 o
  -7   8  21        3.11       -0.67      3.34 o
  -6   8  21       17.41       19.58      2.90 o
  -5   8  21       41.56       37.37      3.86 o
  -4   8  21      142.81      152.13     10.05 o
  -3   8  21        4.50        6.68      2.36 o
  -2   8  21      100.28       97.21      6.83 o
  -1   8  21        2.90        2.00      3.34 o
   0   8  21      130.58      132.88     12.02 o
   1   8  21        1.98        0.00      3.34 o
   2   8  21       69.63       59.43      8.68 o
   3   8  21       12.20       18.03      6.01 o
   4   8  21       62.68       70.11     10.02 o
  -9   9  21        5.13       11.35      6.01 o
  -8   9  21       30.46       31.38      7.35 o
  -7   9  21       20.01       20.55      6.68 o
  -6   9  21        4.29        4.40      3.67 o
  -5   9  21       56.86       61.04      6.20 o
  -4   9  21        5.46       11.09      3.09 o
  -3   9  21       63.35       74.79      9.35 o
  -2   9  21        3.22        4.67      4.01 o
  -1   9  21       23.39       28.71      6.68 o
   0   9  21       60.50       57.43      8.68 o
   1   9  21        6.77       20.03      6.01 o
   2   9  21        1.68        2.00      4.01 o
   3   9  21       27.44       22.04      6.01 o
  -8  10  21        6.77        2.67      4.01 o
  -7  10  21       33.78       42.81      6.34 o
  -6  10  21        0.18       -0.39      3.67 o
  -5  10  21       21.74       27.81      4.25 o
  -4  10  21       13.74       19.62      3.52 o
  -3  10  21        4.88        4.67      4.01 o
  -2  10  21       16.62       25.37      6.01 o
  -1  10  21       54.28       36.06      7.35 o
   0  10  21        3.18        4.01      4.01 o
   1  10  21        1.42        4.67      4.67 o
   2  10  21        0.28        2.00      4.01 o
  -6  11  21        1.24       -2.67      4.01 o
  -5  11  21        0.03       -4.67      4.67 o
  -4  11  21        3.26        3.00      2.36 o
  -3  11  21       26.87       32.05      6.68 o
  -2  11  21       86.60      108.84     12.02 o
  -1  11  21        2.12        6.01      4.01 o
   0  11  21        0.11        2.67      4.01 o
 -12   0  22        0.41        3.34      4.01 o
 -10   0  22       16.04        9.35      5.34 o
  -8   0  22        1.72       12.69      6.01 o
  -6   0  22       15.19       16.32      3.52 o
  -4   0  22        0.41        1.34      3.34 o
  -2   0  22      111.10       97.49     10.68 o
   0   0  22        0.26        2.00      4.01 o
   2   0  22       34.26       42.74      7.35 o
   4   0  22        6.96        2.67      4.01 o
   6   0  22       23.60       10.68      4.01 o
 -12   1  22        1.81        2.67      4.01 o
 -11   1  22      120.51      134.14      9.67 o
 -10   1  22       38.12       39.80      5.61 o
  -9   1  22      103.30      105.77      8.50 o
  -8   1  22       98.34      125.20      6.87 o
  -7   1  22       87.37       88.87      5.20 o
  -6   1  22       72.21       75.56      4.57 o
  -5   1  22       12.43       14.69      2.49 o
  -4   1  22      178.71      190.51      8.35 o
  -3   1  22       12.28       16.01      3.52 o
  -2   1  22      258.89      257.65     12.03 o
  -1   1  22       21.59       19.34      3.99 o
   0   1  22      209.63      194.05     10.39 o
   1   1  22       52.41       50.03      5.41 o
   2   1  22        0.35        2.25      2.56 o
   3   1  22        0.15        1.09      2.56 o
   4   1  22        0.01       -1.28      1.77 o
   5   1  22       13.84        9.35      2.83 o
   6   1  22       35.61       19.66      5.01 o
 -12   2  22        4.20       14.02      5.34 o
 -11   2  22       12.35       21.83      6.34 o
 -10   2  22        2.59        4.34      3.31 o
  -9   2  22        0.42       -2.00      2.83 o
  -8   2  22       59.98       57.35      4.87 o
  -7   2  22        1.76        2.89      2.31 o
  -6   2  22       38.66       39.81      3.65 o
  -5   2  22       44.43       45.44      6.15 o
  -4   2  22       59.17       60.96      5.78 o
  -3   2  22       12.32       13.35      3.21 o
  -2   2  22        5.68        7.71      3.34 o
  -1   2  22        0.01       -0.80      2.22 o
   0   2  22        2.90        6.29      2.72 o
   1   2  22       20.78       15.00      3.69 o
   2   2  22       67.89       68.37      5.10 o
   3   2  22       70.99       72.37      5.31 o
   4   2  22        2.38        6.31      2.25 o
   5   2  22       23.97       19.59      3.20 o
   6   2  22        1.85        2.89      6.68 o
 -11   3  22       11.59       17.35      9.68 o
 -10   3  22       55.13       59.13      6.56 o
  -9   3  22       77.94       85.79      7.78 o
  -8   3  22       22.65       17.88      3.08 o
  -7   3  22      126.90      135.25      7.19 o
  -6   3  22      192.31      189.93     10.36 o
  -5   3  22        9.85       14.11      3.28 o
  -4   3  22       27.87       31.38      3.82 o
  -3   3  22        1.62        2.95      2.77 o
  -2   3  22       21.54       22.96      3.99 o
  -1   3  22       89.32       91.07      7.31 o
   0   3  22        0.34       -0.33      1.64 o
   1   3  22      146.85      155.35      7.50 o
   2   3  22       12.51       12.04      2.64 o
   3   3  22       27.25       33.81      4.82 o
   4   3  22        1.46        1.06      2.03 o
   5   3  22       39.86       48.12      4.49 o
   6   3  22        0.00       -1.67      3.67 o
 -11   4  22       56.53       56.33      6.61 o
 -10   4  22        1.17       10.15      3.52 o
  -9   4  22       44.87       57.82      6.56 o
  -8   4  22       12.37       13.48      4.34 o
  -7   4  22      118.62      122.48      8.25 o
  -6   4  22        8.80       10.35      3.31 o
  -5   4  22       24.49       27.70      4.17 o
  -4   4  22        2.67        0.98      2.75 o
  -3   4  22        5.16        6.64      2.35 o
  -2   4  22       18.15       22.08      7.01 o
  -1   4  22       59.88       69.47      4.81 o
   0   4  22       54.72       56.65      4.50 o
   1   4  22      110.89      103.30      8.01 o
   2   4  22        4.91        5.28      2.56 o
   3   4  22        1.98       -1.34      2.36 o
   4   4  22       51.89       45.86      5.41 o
   5   4  22        2.02       -4.01      4.01 o
   6   4  22        6.45        5.34      4.01 o
 -10   5  22        0.03        3.34      5.34 o
  -9   5  22       37.75       34.72      8.01 o
  -8   5  22       14.71       11.35      4.67 o
  -7   5  22        1.97        1.71      2.67 o
  -6   5  22        3.39        3.00      3.00 o
  -5   5  22        1.21       -0.67      2.36 o
  -4   5  22       33.38       30.07      4.47 o
  -3   5  22        1.90        4.91      2.03 o
  -2   5  22       35.55       33.58      3.93 o
  -1   5  22        2.32        4.59      2.16 o
   0   5  22       58.12       65.98     15.69 o
   1   5  22        8.10       12.18      5.34 o
   2   5  22       17.04       21.08      3.78 o
   3   5  22       19.78       20.92      5.01 o
   4   5  22      150.24      143.82      9.20 o
   5   5  22        0.80        4.01      4.01 o
 -10   6  22        4.71        6.68      5.34 o
  -9   6  22        2.05       -4.01      4.01 o
  -8   6  22        1.10        0.00      4.01 o
  -7   6  22        2.33        0.93      2.22 o
  -6   6  22       17.03       13.64      3.04 o
  -5   6  22        4.63        2.25      2.67 o
  -4   6  22       24.54       24.65      3.99 o
  -3   6  22        3.46        0.67      1.89 o
  -2   6  22       55.81       58.75      5.61 o
  -1   6  22        2.06        2.67      3.34 o
   0   6  22       72.36       72.03      6.36 o
   1   6  22        3.89        7.65      3.04 o
   2   6  22       30.37       30.73      4.47 o
   3   6  22       10.85        6.68      2.56 o
   4   6  22       17.99        4.01      4.01 o
   5   6  22        0.76        6.01      4.01 o
  -9   7  22        2.29        0.67      4.67 o
  -8   7  22        3.08        4.67      4.67 o
  -7   7  22        5.12        2.00      3.34 o
  -6   7  22        2.06        3.00      2.36 o
  -5   7  22        0.56        2.12      2.32 o
  -4   7  22        5.32        9.15      2.35 o
  -3   7  22       91.62       92.84      8.02 o
  -2   7  22        1.58        0.67      2.67 o
  -1   7  22       78.62       72.12      8.68 o
   0   7  22        6.11       14.02      4.67 o
   1   7  22      372.88      315.84     18.70 o
   2   7  22        1.75        2.67      3.34 o
   3   7  22       91.99      104.17     11.35 o
   4   7  22       30.30       26.71      6.68 o
  -9   8  22        4.82        5.34      4.67 o
  -8   8  22        2.66       -1.34      4.01 o
  -7   8  22        1.41       -3.34      4.01 o
  -6   8  22       11.40       14.96      3.52 o
  -5   8  22        0.12        0.86      1.64 o
  -4   8  22       17.89       17.77      3.04 o
  -3   8  22        5.47       11.24      2.55 o
  -2   8  22       70.15       63.44      8.68 o
  -1   8  22        0.06       -4.01      4.01 o
   0   8  22        5.60        1.34      4.01 o
   1   8  22        0.55        4.67      4.01 o
   2   8  22       61.19       58.76      8.68 o
   3   8  22        7.29       -0.67      4.01 o
  -8   9  22       38.43       41.40      8.68 o
  -7   9  22        4.53        8.68      4.67 o
  -6   9  22       71.47       66.11      9.35 o
  -5   9  22        6.77        5.41      1.85 o
  -4   9  22      128.55      116.04     13.69 o
  -3   9  22       43.71       52.68      5.89 o
  -2   9  22      207.43      223.03     16.03 o
  -1   9  22        5.72        6.01      3.34 o
   0   9  22        0.99       -4.01      4.01 o
   1   9  22        7.52       -2.00      3.34 o
   2   9  22       16.80       14.02      5.34 o
  -7  10  22        8.47        4.01      4.01 o
  -6  10  22        0.51        2.43      2.56 o
  -5  10  22       46.97       42.74      7.35 o
  -4  10  22        2.94       -0.61      4.34 o
  -3  10  22        1.03        4.01      3.34 o
  -2  10  22       30.24       34.05      7.35 o
  -1  10  22        3.97        0.67      3.34 o
   0  10  22       31.54       21.37      6.01 o
   1  10  22        0.40       11.35      5.34 o
  -5  11  22       46.04       57.43      8.68 o
  -4  11  22       53.04       52.75      8.01 o
  -3  11  22        0.89       -0.67      3.34 o
  -2  11  22       62.74       60.76      9.35 o
 -11   0  23       35.87       34.72      6.68 o
  -9   0  23       78.01      104.17     12.02 o
  -7   0  23        0.02       -0.33      2.36 o
  -5   0  23       17.73       16.41      3.52 o
  -3   0  23        0.32       -0.67      2.67 o
  -1   0  23       19.00       17.36      5.34 o
   1   0  23       18.20       30.05      6.68 o
   3   0  23       56.15       61.43      9.35 o
   5   0  23       20.54       14.69      5.34 o
 -11   1  23       29.77       35.78      5.41 o
 -10   1  23        1.87        5.34      3.34 o
  -9   1  23       56.89       51.19      6.14 o
  -8   1  23        0.36        2.04      2.42 o
  -7   1  23       83.75       80.25      4.95 o
  -6   1  23        2.21       -0.79      2.02 o
  -5   1  23       13.68       13.47      2.81 o
  -4   1  23       50.81       55.39      5.89 o
  -3   1  23        0.00        3.67      3.31 o
  -2   1  23      145.63      158.04      9.68 o
  -1   1  23       44.38       50.32      7.01 o
   0   1  23       51.79       55.67      5.89 o
   1   1  23        5.24        6.73      3.67 o
   2   1  23        1.06        3.00      2.72 o
   3   1  23       11.93        8.63      2.72 o
   4   1  23        0.45        1.09      2.67 o
   5   1  23      129.58      113.11      8.73 o
   6   1  23       19.28       19.36      5.34 o
 -11   2  23        0.64        1.13      3.04 o
 -10   2  23       14.97       12.60      3.52 o
  -9   2  23        0.08        0.06      2.56 o
  -8   2  23       24.23       23.69      4.17 o
  -7   2  23       19.62       27.74      3.70 o
  -6   2  23       28.85       35.21      4.10 o
  -5   2  23        3.90       13.74      4.16 o
  -4   2  23        0.71       -0.02      2.52 o
  -3   2  23       78.44       83.74      6.83 o
  -2   2  23       27.07       28.59      4.47 o
  -1   2  23        5.77        2.00      2.36 o
   0   2  23        1.47        0.00      3.34 o
   1   2  23      117.24      119.46      9.68 o
   2   2  23       63.14       73.75      7.08 o
   3   2  23       39.56       48.40      5.89 o
   4   2  23       20.61       18.88      4.34 o
   5   2  23        7.15        7.55      3.04 o
 -11   3  23        0.01       -2.00      3.34 o
 -10   3  23       41.92       53.06      6.36 o
  -9   3  23        9.15       11.06      5.01 o
  -8   3  23        0.27        4.98      2.56 o
  -7   3  23       12.75       15.84      3.52 o
  -6   3  23        0.55        7.63      3.21 o
  -5   3  23      186.82      187.53      8.48 o
  -4   3  23        4.67        4.42      2.30 o
  -3   3  23        1.34        0.91      2.56 o
  -2   3  23       44.27       43.13      5.41 o
  -1   3  23        5.58        5.95      2.56 o
   0   3  23       28.22       24.66      4.47 o
   1   3  23       60.57       70.79      7.08 o
   2   3  23        0.03        4.67      4.67 o
   3   3  23        2.91        1.52      2.56 o
   4   3  23        0.66        1.29      2.16 o
   5   3  23       23.91       25.99      4.47 o
 -11   4  23        4.30        7.35      4.01 o
 -10   4  23       37.27       46.01      5.89 o
  -9   4  23        3.38       10.02      6.01 o
  -8   4  23       22.35       22.46      3.99 o
  -7   4  23       17.27       14.27      5.68 o
  -6   4  23        2.10       -1.82      5.68 o
  -5   4  23       35.02       36.64      4.94 o
  -4   4  23        0.88        5.59      2.55 o
  -3   4  23        6.25        7.15      3.67 o
  -2   4  23      200.24      200.79     14.69 o
  -1   4  23        1.60        7.68      3.31 o
   0   4  23       22.00       24.49      5.68 o
   1   4  23        0.09       -0.84      2.01 o
   2   4  23        2.87        2.93      1.77 o
   3   4  23       39.45       35.89      4.21 o
   4   4  23        0.08       -1.53      2.03 o
   5   4  23       66.71       53.75      6.36 o
 -10   5  23       34.51       33.39      8.01 o
  -9   5  23       53.37       71.45     10.68 o
  -8   5  23       26.94       36.73      8.01 o
  -7   5  23       31.40       33.69      4.94 o
  -6   5  23        8.49        8.12      3.04 o
  -5   5  23       57.62       58.70      8.68 o
  -4   5  23       62.90       72.41     14.69 o
  -3   5  23      192.10      200.04      8.82 o
  -2   5  23       29.88       28.12      4.65 o
  -1   5  23        6.76        8.68      3.31 o
   0   5  23        0.05       -1.34      1.93 o
   1   5  23        5.56        3.64      4.01 o
   2   5  23        3.43        1.04      2.09 o
   3   5  23        0.00        0.06      3.00 o
   4   5  23       28.95       33.39      6.68 o
   5   5  23        6.57       11.35      5.34 o
  -9   6  23       10.41       10.02      4.67 o
  -8   6  23       22.84       26.04      6.68 o
  -7   6  23        1.99        5.04      3.34 o
  -6   6  23        0.85        0.05      5.01 o
  -5   6  23        0.00        5.56      2.72 o
  -4   6  23        0.44       -1.34      2.36 o
  -3   6  23        2.10        5.84      3.00 o
  -2   6  23        7.47       11.35      4.67 o
  -1   6  23        6.69        7.14      2.83 o
   0   6  23        5.83        5.01      3.00 o
   1   6  23        0.73        2.00      5.34 o
   2   6  23       17.07       11.64      3.21 o
   3   6  23       43.12       39.80      5.19 o
   4   6  23        1.16       -6.01      6.01 o
  -9   7  23        3.92        6.68      5.34 o
  -8   7  23        0.58       -1.34      3.34 o
  -7   7  23        1.62       -3.34      4.01 o
  -6   7  23       25.67       23.82      5.68 o
  -5   7  23        0.20       -2.34      2.36 o
  -4   7  23        8.89        9.71      3.04 o
  -3   7  23        6.36        2.67      2.36 o
  -2   7  23        2.87        2.97      2.56 o
  -1   7  23        0.00        5.34      3.34 o
   0   7  23        9.05       10.02      4.01 o
   1   7  23        3.30        0.67      3.34 o
   2   7  23        4.17       -4.67      4.67 o
   3   7  23       13.93       15.36      5.34 o
  -8   8  23        8.75        6.68      4.67 o
  -7   8  23        8.69       16.03      6.68 o
  -6   8  23      106.69      103.50     11.35 o
  -5   8  23        4.23        5.28      2.56 o
  -4   8  23       76.35       71.78      6.61 o
  -3   8  23        1.82        3.67      2.60 o
  -2   8  23       41.62       52.04      5.89 o
  -1   8  23        3.25        0.67      3.34 o
   0   8  23        2.00        1.34      3.34 o
   1   8  23       81.14       70.78      9.35 o
   2   8  23       41.22       38.06      7.35 o
  -7   9  23      124.50      153.58     14.69 o
  -6   9  23       88.45       82.80     10.68 o
  -5   9  23       45.45       42.66      5.41 o
  -4   9  23       43.45       44.45      5.41 o
  -3   9  23        5.43        4.31      2.56 o
  -2   9  23      116.31      121.53     12.02 o
  -1   9  23        7.72        3.34      3.34 o
   0   9  23        1.99        5.34      4.01 o
   1   9  23        0.01        2.00      3.34 o
  -4  10  23       11.95        6.50      2.56 o
  -3  10  23      146.79      144.17     17.36 o
  -2  10  23       39.59       41.40      8.01 o
  -1  10  23        0.59       -2.67      3.34 o
 -10   0  24        1.99        6.68      4.67 o
  -8   0  24       14.84       12.02      5.34 o
  -6   0  24       31.09       27.01      4.47 o
  -4   0  24       22.84       28.05      6.01 o
  -2   0  24      205.09      227.70     17.36 o
   0   0  24       58.72       68.11      9.35 o
   2   0  24        0.02        6.01      4.67 o
   4   0  24        4.56        2.67      3.34 o
 -10   1  24       10.52        8.64      3.52 o
  -9   1  24        0.29       -3.67      3.67 o
  -8   1  24        0.02        3.58      2.25 o
  -7   1  24        1.69        1.38      1.87 o
  -6   1  24       12.47       10.38      2.94 o
  -5   1  24       65.15       69.91      5.52 o
  -4   1  24        0.95       -1.67      2.83 o
  -3   1  24       15.09       16.97      3.99 o
  -2   1  24        2.77        5.80      3.04 o
  -1   1  24      119.17      111.87      8.25 o
   0   1  24       37.95       41.36      5.89 o
   1   1  24       34.94       37.41      5.19 o
   2   1  24       77.67       68.37      6.83 o
   3   1  24       15.00       16.34      3.99 o
   4   1  24        5.23        7.35      3.31 o
   5   1  24        9.50        7.55      3.04 o
 -10   2  24        2.23        5.61      6.01 o
  -9   2  24        1.24       -0.91      2.67 o
  -8   2  24       14.45       18.03      3.14 o
  -7   2  24        0.06       -0.33      2.83 o
  -6   2  24       79.93       97.26      6.42 o
  -5   2  24      170.74      185.34      8.73 o
  -4   2  24        9.60       17.44      3.99 o
  -3   2  24       21.86       20.70      4.25 o
  -2   2  24        7.25        7.28      2.56 o
  -1   2  24        0.15        0.49      2.56 o
   0   2  24        4.55        6.07      2.72 o
   1   2  24       54.35       57.37      6.36 o
   2   2  24       38.33       38.37      5.41 o
   3   2  24      157.35      153.97     10.14 o
   4   2  24        7.31        5.18      3.00 o
 -10   3  24        0.00       -0.11      3.34 o
  -9   3  24        4.78        5.34      3.31 o
  -8   3  24        5.19        0.15      2.09 o
  -7   3  24       43.24       42.47      5.13 o
  -6   3  24      161.54      166.21     10.14 o
  -5   3  24       56.44       58.78      5.13 o
  -4   3  24      104.50      110.53      6.69 o
  -3   3  24       32.81       39.44      5.19 o
  -2   3  24       19.53       16.82      4.67 o
  -1   3  24       27.06       32.32      4.94 o
   0   3  24       94.91       86.63      7.55 o
   1   3  24        5.89        5.19      5.01 o
   2   3  24       77.71       86.77      7.55 o
   3   3  24       30.76       33.93      5.34 o
   4   3  24       25.29       31.33      5.34 o
  -9   4  24       49.01       44.74      8.68 o
  -8   4  24       10.69       13.02      3.31 o
  -7   4  24       14.91       18.73      8.35 o
  -6   4  24        2.29        6.63      3.04 o
  -5   4  24       37.52       41.12      7.68 o
  -4   4  24       12.36       10.48      2.75 o
  -3   4  24       50.32       49.64      5.67 o
  -2   4  24       19.36       19.85      4.17 o
  -1   4  24       77.97       75.08      9.68 o
   0   4  24       13.85        7.76      4.01 o
   1   4  24        0.04        1.67      2.36 o
   2   4  24       23.60       13.39      3.31 o
   3   4  24       19.65       13.63      6.34 o
   4   4  24        0.06       -1.20      2.22 o
  -9   5  24       15.86       23.37      7.35 o
  -8   5  24       27.19       29.38      7.35 o
  -7   5  24       20.55       22.30      3.99 o
  -6   5  24       11.75       12.69      3.33 o
  -5   5  24        0.25        3.15      3.21 o
  -4   5  24       37.44       40.83      5.19 o
  -3   5  24        7.89        4.67      4.01 o
  -2   5  24        5.31       10.06      4.34 o
  -1   5  24        0.01        0.33      2.83 o
   0   5  24        3.64        3.40      2.56 o
   1   5  24        5.89        4.73      2.72 o
   2   5  24        8.40        2.25      4.67 o
   3   5  24        3.27        4.17      2.72 o
  -8   6  24        0.21        8.01      4.67 o
  -7   6  24       37.82       35.20      5.13 o
  -6   6  24       44.97       43.04      5.41 o
  -5   6  24        4.02       12.02      3.52 o
  -4   6  24        3.62        3.22      5.01 o
  -3   6  24       21.86       23.37      6.01 o
  -2   6  24       51.95       44.07      8.01 o
  -1   6  24        1.42       -2.67      3.34 o
   0   6  24       44.92       44.61      5.67 o
   1   6  24       10.70        3.34      3.34 o
   2   6  24        0.13       -3.28      4.34 o
   3   6  24       19.85       28.71      6.68 o
  -8   7  24       19.44       22.04      6.01 o
  -7   7  24        8.08        1.34      4.01 o
  -6   7  24       81.39       72.67      7.35 o
  -5   7  24       20.22       20.13      3.99 o
  -4   7  24       20.48       18.66      3.78 o
  -3   7  24       56.35       46.07      8.01 o
  -2   7  24        1.82        8.68      5.34 o
  -1   7  24       14.63       15.36      6.01 o
   0   7  24        3.50        2.67      2.67 o
   1   7  24        8.13        2.00      3.34 o
   2   7  24        4.61       -3.34      4.67 o
  -7   8  24       59.35       50.75      8.68 o
  -6   8  24       34.42       25.37      7.35 o
  -5   8  24        6.69        8.74      2.72 o
  -4   8  24       62.38       58.68      5.89 o
  -3   8  24        2.62        6.68      4.01 o
  -2   8  24       16.07       22.04      6.01 o
  -1   8  24        0.15        0.00      3.67 o
   0   8  24        0.39        8.68      4.01 o
   1   8  24        6.22       -2.67      4.01 o
  -6   9  24        9.52        3.34      3.34 o
  -5   9  24        6.11        9.35      3.21 o
  -4   9  24       38.58       40.73      7.35 o
  -3   9  24        6.40       16.03      5.34 o
  -2   9  24       17.45        8.68      5.34 o
  -1   9  24      128.32      142.23     13.35 o
   0   9  24      162.32      156.92     14.02 o
  -9   0  25       77.01       83.47     10.68 o
  -7   0  25      169.82      172.93     10.62 o
  -5   0  25      112.23       92.15     10.68 o
  -3   0  25       57.60       65.44      9.35 o
  -1   0  25       86.68       93.48     11.35 o
   1   0  25       24.83       29.38      6.68 o
   3   0  25       19.41       12.02      5.34 o
 -10   1  25        2.24        8.01      5.34 o
  -9   1  25        3.11        6.68      3.78 o
  -8   1  25       21.36       19.13      3.99 o
  -7   1  25       15.81       12.98      2.64 o
  -6   1  25       86.37       93.23      6.29 o
  -5   1  25       16.83       18.39      3.99 o
  -4   1  25      183.91      189.55     11.09 o
  -3   1  25      141.65      144.65     12.02 o
  -2   1  25        2.64        2.00      2.36 o
  -1   1  25        5.42        4.73      2.83 o
   0   1  25       11.93       20.17      4.25 o
   1   1  25        9.12       11.69      3.78 o
   2   1  25        2.05        6.34      3.31 o
   3   1  25       89.11      106.44      8.73 o
   4   1  25        6.68        9.62      3.52 o
  -9   2  25        4.36       10.02      3.31 o
  -8   2  25        0.10        4.01      2.83 o
  -7   2  25       40.91       45.05      5.89 o
  -6   2  25       19.52       28.35      3.97 o
  -5   2  25      286.62      294.91     11.30 o
  -4   2  25       42.23       45.81      5.89 o
  -3   2  25       42.88       38.51      5.41 o
  -2   2  25        8.36       10.47      4.01 o
  -1   2  25       84.52       83.80      7.55 o
   0   2  25       62.86       71.64      8.35 o
   1   2  25       23.23       23.18      4.65 o
   2   2  25       23.02       24.87      4.72 o
   3   2  25       33.04       38.16      5.61 o
   4   2  25       13.41       13.35      5.34 o
  -9   3  25        9.82        8.01      5.34 o
  -8   3  25        0.01        0.10      6.34 o
  -7   3  25       79.18       81.73      9.68 o
  -6   3  25       20.11       26.41      4.72 o
  -5   3  25        2.21        0.91      2.93 o
  -4   3  25        8.91        6.51      3.00 o
  -3   3  25        1.36        2.00      2.36 o
  -2   3  25       18.32       21.71      4.25 o
  -1   3  25       22.63       23.50      4.47 o
   0   3  25       31.34       28.06      4.72 o
   1   3  25        1.04        2.25      2.56 o
   2   3  25        0.08        1.34      2.83 o
   3   3  25       11.31       14.57      3.99 o
   4   3  25       17.55       22.04      6.68 o
  -9   4  25        1.34       11.35      4.67 o
  -8   4  25       30.07       35.26      5.13 o
  -7   4  25        0.20       -0.06      4.34 o
  -6   4  25       22.76       21.51      4.17 o
  -5   4  25        1.12        4.31      3.00 o
  -4   4  25       80.37       84.74     10.02 o
  -3   4  25       26.66       28.71      4.94 o
  -2   4  25        7.84        3.00      2.36 o
  -1   4  25       10.84       10.02      4.67 o
   0   4  25        1.82        0.00      2.83 o
   1   4  25        0.03        4.52      2.83 o
   2   4  25        1.18        0.49      2.56 o
   3   4  25        1.42        0.67      3.34 o
  -8   5  25       47.30       50.75      8.68 o
  -7   5  25       15.41       11.85      6.01 o
  -6   5  25       14.80       12.94      3.69 o
  -5   5  25      211.94      221.07     29.71 o
  -4   5  25       29.90       35.80      5.19 o
  -3   5  25       71.57       70.11     10.02 o
  -2   5  25        1.28        2.55      2.56 o
  -1   5  25       15.37       18.77      4.25 o
   0   5  25        0.27        1.27      2.56 o
   1   5  25        0.02       -0.51      3.04 o
   2   5  25       15.73       16.22     10.02 o
   3   5  25        2.63        1.34      2.67 o
  -8   6  25        1.22       10.68      5.34 o
  -7   6  25        1.17        1.64      2.32 o
  -6   6  25        2.56        2.31      7.35 o
  -5   6  25       20.38       19.42      3.69 o
  -4   6  25        0.01        2.34      2.36 o
  -3   6  25       17.56        8.01      4.01 o
  -2   6  25       15.52       15.36      5.34 o
  -1   6  25       15.70        8.68      4.01 o
   0   6  25       17.17       13.35      6.01 o
   1   6  25        2.58       -1.90      3.04 o
   2   6  25       15.39       25.37      6.68 o
  -7   7  25        0.23        2.67      4.01 o
  -6   7  25       12.17       16.77      3.78 o
  -5   7  25       29.10       26.58      4.72 o
  -4   7  25       16.56       20.05      4.25 o
  -3   7  25       17.76        9.35      4.67 o
  -2   7  25        0.01        4.67      4.01 o
  -1   7  25        4.88        7.35      4.67 o
   0   7  25        2.20        6.68      4.67 o
  -6   8  25       44.13       54.75      8.68 o
  -5   8  25       54.05       51.77      5.89 o
  -4   8  25        0.01       -0.06      6.68 o
  -3   8  25       10.11        4.01      4.01 o
  -2   8  25        6.64        5.34      5.34 o
  -8   0  26       86.12       94.82     12.02 o
  -6   0  26       24.61       28.71      6.68 o
  -4   0  26      227.41      255.75     18.70 o
  -2   0  26       72.15       96.16     12.02 o
   0   0  26       55.23       47.41      8.68 o
   2   0  26        0.09        1.34      3.34 o
  -9   1  26        0.28        6.63      3.52 o
  -8   1  26        0.13        6.60      2.42 o
  -7   1  26       30.23       32.03      7.68 o
  -6   1  26        7.07        8.01      2.83 o
  -5   1  26       26.62       22.97      4.25 o
  -4   1  26        2.98        5.77      2.67 o
  -3   1  26       71.90       78.41      7.78 o
  -2   1  26       18.95       26.05      4.67 o
  -1   1  26        0.05       -1.34      2.36 o
   0   1  26        4.65        4.47      2.83 o
   1   1  26        4.87        3.34      2.83 o
   2   1  26        9.22       10.14      3.69 o
   3   1  26       35.21       30.72      6.68 o
  -8   2  26       10.46        9.57      3.52 o
  -7   2  26       18.91       23.65      4.47 o
  -6   2  26        6.46        0.88      3.26 o
  -5   2  26        1.48        0.79      2.56 o
  -4   2  26        6.06        7.26      3.52 o
  -3   2  26       47.05       51.86      6.14 o
  -2   2  26        0.99        2.00      2.83 o
  -1   2  26        8.56        5.01      2.72 o
   0   2  26        9.47        9.39      4.34 o
   1   2  26       98.16      105.20      8.97 o
   2   2  26        3.28        4.88      3.04 o
  -8   3  26       15.26       17.82      3.69 o
  -7   3  26       60.41       56.72      6.26 o
  -6   3  26       24.27       26.06      4.72 o
  -5   3  26       29.38       38.42      5.67 o
  -4   3  26        8.45        6.20      3.21 o
  -3   3  26       33.86       39.40      5.68 o
  -2   3  26        1.11        4.48      3.67 o
  -1   3  26       10.86       14.26      3.99 o
   0   3  26       31.63       33.66      5.41 o
   1   3  26       48.62       55.76      6.61 o
   2   3  26       28.63       28.06      4.72 o
  -8   4  26       30.87       33.25      9.35 o
  -7   4  26       26.79       39.35      5.41 o
  -6   4  26        4.58        8.95      3.52 o
  -5   4  26       19.60       21.67      4.47 o
  -4   4  26        0.76        4.67      3.31 o
  -3   4  26       17.60       26.88      6.01 o
  -2   4  26        2.71       -2.00      2.83 o
  -1   4  26        0.01       -1.34      2.36 o
   0   4  26       40.79       46.89      8.01 o
   1   4  26       11.98       13.40      3.69 o
   2   4  26       21.56       27.38      6.68 o
  -7   5  26        8.57       11.57      3.52 o
  -6   5  26       10.42       12.87      6.34 o
  -5   5  26        0.91       -1.94      2.56 o
  -4   5  26       95.52       80.80     10.68 o
  -3   5  26        0.98        9.35      5.34 o
  -2   5  26      113.36      127.91     10.68 o
  -1   5  26        6.76        4.49      2.56 o
   0   5  26        7.96        8.48      2.83 o
   1   5  26        0.78        0.67      4.01 o
  -6   6  26        5.54       11.75      4.01 o
  -5   6  26       20.41       24.64      4.47 o
  -4   6  26        4.41        8.01      4.01 o
  -3   6  26       23.21       26.04      6.68 o
  -2   6  26       24.83       38.06      8.01 o
  -1   6  26       20.87       19.36      6.68 o
  -5   7  26      109.86      112.73     11.35 o
  -4   7  26       15.29       12.02      5.34 o
  -3   7  26       60.03       50.08      8.68 o
  -2   7  26       17.19        6.01      4.01 o
  -7   0  27        1.31       12.02      5.34 o
  -5   0  27        0.01       13.35      6.01 o
  -3   0  27      397.37      404.65     24.04 o
  -1   0  27       80.08       78.79     11.35 o
   1   0  27        1.67        4.01      4.01 o
  -8   1  27        9.10        8.68      4.67 o
  -7   1  27        0.23        5.79      7.68 o
  -6   1  27       60.00       61.41      6.61 o
  -5   1  27       34.99       44.02      5.89 o
  -4   1  27        9.90       11.35      3.78 o
  -3   1  27        0.96        2.10      3.21 o
  -2   1  27       21.49       21.52      4.32 o
  -1   1  27       87.69       88.81      8.03 o
   0   1  27        0.80        3.70      2.56 o
   1   1  27       59.55       59.84      6.83 o
  -8   2  27        0.15       -4.67      4.67 o
  -7   2  27       47.17       51.15      6.08 o
  -6   2  27        3.19        1.67      6.34 o
  -5   2  27        0.11        0.00      2.83 o
  -4   2  27        0.02        5.55      2.83 o
  -3   2  27        4.51        1.59      5.34 o
  -2   2  27        4.79        1.67      2.83 o
  -1   2  27       15.83       17.61      4.47 o
   0   2  27        8.74        5.19      3.04 o
   1   2  27       38.32       42.74      8.68 o
  -8   3  27       17.33       12.69      4.67 o
  -7   3  27        0.45        4.96      3.21 o
  -6   3  27       25.26       29.40      8.01 o
  -5   3  27        1.82        0.67      3.34 o
  -4   3  27        0.21        1.73      3.67 o
  -3   3  27       23.45       23.31      4.47 o
  -2   3  27       47.93       56.02      6.83 o
  -1   3  27       15.46       16.03      4.25 o
   0   3  27       14.64       17.29      5.68 o
  -7   4  27       29.91       26.71      6.68 o
  -6   4  27       24.71       32.14      4.72 o
  -5   4  27       93.84       91.48     12.02 o
  -4   4  27       15.17       13.35      5.34 o
  -3   4  27      109.04      113.39     13.69 o
  -2   4  27       26.09       23.24      4.47 o
  -1   4  27       16.21       21.63      4.47 o
   0   4  27       15.19        8.01      4.67 o
  -6   5  27        1.33        2.06      2.56 o
  -5   5  27        7.52        5.34      4.01 o
  -4   5  27        0.24        4.67      4.67 o
  -3   5  27       20.45       27.38      6.68 o
  -2   5  27        2.93        1.34      4.01 o
  -1   5  27       25.51       27.38      7.35 o
  -6   0  28        6.06       -1.34      3.34 o
  -4   0  28        0.10       -2.00      3.34 o
  -2   0  28      225.75      212.34     18.03 o
  -6   1  28        5.28        5.39      3.67 o
  -5   1  28       58.15       50.68      6.36 o
  -4   1  28       41.26       43.54      6.08 o
  -3   1  28        8.71        8.01      3.52 o
  -2   1  28        0.13        4.45      3.52 o
  -1   1  28        3.93        9.35      4.67 o
  -6   2  28        1.10        4.01      3.34 o
  -5   2  28       55.18       59.72      6.83 o
  -4   2  28        2.66        1.00      2.72 o
  -3   2  28       35.12       28.71      5.19 o
  -2   2  28        0.99        8.32      3.52 o
  -5   3  28        6.98       10.68      4.67 o
  -4   3  28        0.30       -2.83      2.83 o
  -3   3  28       19.27       23.77      4.47 o
 
